# Supplementary material for: An iterative process and mixture design approach for dry granulated ternary blends of filler-binders
Source: Int J Pharm X. 2025 Apr 1;9:100331. doi: 10.1016/j.ijpx.2025.100331 (PMC12002786; doi:10.1016/j.ijpx.2025.100331)
Supplement: Supplementary file 2 — Supplementary material 2 [file mmc2.zip › mmc2.txt]

#-*- coding: utf-8 -*-
"""
Created on Thu Jun 27 16:06:29 2024

@author: Niclas
"""

#Code No.1 
#Structure
#1.1 Data sets
#1.2 Determination of Parameters for the Scheffe Models by multivariate least square regression
#1.3 ANOVA table (in this code,only hierarchical models are included)
#1.4 Calculations for the coefficients of determination and leave-one-out cross validation for hierarchical models

import warnings#deactivates warnings if you use another python version
warnings.simplefilter(action='ignore', category=FutureWarning)
import pandas as pd
import numpy as np
import statsmodels.api as sm
from statsmodels.formula.api import ols
import scipy.stats as stats


"""
#
#  1.1 Data sets
#
"""


#bulk density
value_pairs=[
    ([2/3,1/3,0,1,0],0.488,'A'),
    ([1/6,1/6,2/3,1,0],0.789,'A'),
    ([0,1/3,2/3,1,0],0.792,'A'),
    ([1,0,0,1,0],0.438,'A'),
    ([0,1,0,1,0],0.453,'A'),
    
    ([2/3,0,1/3,0,1],0.615,'B'),
    ([1/6,2/3,1/6,0,1],0.534,'B'),
    ([0,2/3,1/3,0,1],0.602,'B'),
    ([0,0,1,0,1],1.103,'B'),
    ([0,0,1,0,1],1.11,'B'),
    ([2/3,1/6,1/6,0,1],0.516,'B'),
    
    ([1/3,2/3,0,-1,-1],0.517,'C'),
    ([1/3,0,2/3,-1,-1],0.761,'C'),
    ([1/3,1/3,1/3,-1,-1],0.599,'C'),
    ([0,1,0,-1,-1],0.501,'C'),
    ([1/3,1/3,1/3,-1,-1],0.582,'C'),
    ([1,0,0,-1,-1],0.479,'C'),
]


"""#Tap density
value_pairs=[
    ([2/3,1/3,0,1,0],0.610 ,'A'),
    ([1/6,1/6,2/3,1,0],1.031,'A'),
    ([0,1/3,2/3,1,0],1.020,'A'),
    ([1,0,0,1,0],0.559,'A'),
    ([0,1,0,1,0],0.575,'A'),
    
    ([2/3,0,1/3,0,1],0.758,'B'),
    ([1/6,2/3,1/6,0,1],0.645,'B'),
    ([0,2/3,1/3,0,1],0.763,'B'),
    ([0,0,1,0,1],1.538,'B'),
    ([0,0,1,0,1],1.563,'B'),
    ([2/3,1/6,1/6,0,1],0.658,'B'),
    
    ([1/3,2/3,0,-1,-1],0.617,'C'),
    ([1/3,0,2/3,-1,-1],1.020,'C'),
    ([1/3,1/3,1/3,-1,-1],0.758,'C'),
    ([0,1,0,-1,-1],0.595,'C'),
    ([1/3,1/3,1/3,-1,-1],0.752,'C'),
    ([1,0,0,-1,-1],0.595,'C'),

]

#d50
value_pairs=[
    ([2/3,1/3,0,1,0],409.7 ,'A'),
    ([1/6,1/6,2/3,1,0],176.4,'A'),
    ([0,1/3,2/3,1,0],213.7,'A'),
    ([1,0,0,1,0],429.3,'A'),
    ([0,1,0,1,0],466.5,'A'),
    
    ([2/3,0,1/3,0,1],464.2,'B'),
    ([1/6,2/3,1/6,0,1],559.7,'B'),
    ([0,2/3,1/3,0,1],467.7,'B'),
    ([0,0,1,0,1],13.08,'B'),
    ([0,0,1,0,1],10,'B'),
    ([2/3,1/6,1/6,0,1],518,'B'),
    
    ([1/3,2/3,0,-1,-1],501.8,'C'),
    ([1/3,0,2/3,-1,-1],204.9,'C'),
    ([1/3,1/3,1/3,-1,-1],363.2,'C'),
    ([0,1,0,-1,-1],489.2,'C'),
    ([1/3,1/3,1/3,-1,-1],398.3,'C'),
    ([1,0,0,-1,-1],446.7,'C'),

]


#Proportion of fines within in percent
value_pairs=[
    ([2/3,1/3,0,1,0],21.9 ,'A'),
    ([1/6,1/6,2/3,1,0], 31.6,'A'),
    ([0,1/3,2/3,1,0],30.43,'A'),
    ([1,0,0,1,0],20.13,'A'),
    ([0,1,0,1,0],21.22,'A'),
    
    ([2/3,0,1/3,0,1],22.16,'B'),
    ([1/6,2/3,1/6,0,1],13.07,'B'),
    ([0,2/3,1/3,0,1],18.83,'B'),
    ([0,0,1,0,1],91.02,'B'),
    ([0,0,1,0,1],94.55,'B'),
    ([2/3,1/6,1/6,0,1],17.41,'B'),
    
    ([1/3,2/3,0,-1,-1],13.02,'C'),
    ([1/3,0,2/3,-1,-1],29.84,'C'),
    ([1/3,1/3,1/3,-1,-1],29.06,'C'),
    ([0,1,0,-1,-1],11.1,'C'),
    ([1/3,1/3,1/3,-1,-1],24.9,'C'),
    ([1,0,0,-1,-1],17.12,'C'),

]


#tensile strength in Newton (10 kN press force during tableting process)
value_pairs=[
    ([2/3, 1/3, 0, 1, 0], 110.03,'A'),
    ([1/6, 1/6, 2/3, 1, 0], 21.22, 'A'),
    ([0, 1/3, 2/3, 1, 0], 22.2, 'A'),
    ([1, 0, 0, 1, 0], 80.26, 'A'),
    ([0, 1, 0, 1, 0],132.39, 'A'),
    
    ([2/3, 0, 1/3, 0,1], 65.36, 'B'),
    ([1/6, 2/3, 1/6, 0, 1],112.87, 'B'),
    ([0, 2/3, 1/3,0, 1], 68.6, 'B'),
    ([0, 0, 1, 0, 1],11.73, 'B'),
    ([0, 0, 1, 0, 1],14.7, 'B'),
    ([2/3,1/6, 1/6,0, 1],92.11, 'B'),
    
    ([1/3, 2/3, 0,-1,-1],99.66, 'C'),
    ([1/3, 0, 2/3,-1,-1],23.17, 'C'),
    ([1/3, 1/3, 1/3,-1,-1],73.45, 'C'),
    ([0, 1, 0, -1,-1],120.2, 'C'),
    ([1/3, 1/3, 1/3, -1,-1],72.79, 'C'),
    ([1, 0, 0, -1,-1], 66.68, 'C')
    ]


#tensile strength in Newton (15 kN press force during tableting process)
value_pairs=[
    ([2/3, 1/3, 0, 1, 0], 173.4, 'A'),
    ([1/6, 1/6, 2/3, 1, 0], 41.8, 'A'),
    ([0, 1/3, 2/3, 1, 0], 42.5, 'A'),
    ([1, 0, 0, 1, 0], 139.3, 'A'),
    ([0, 1, 0, 1, 0], 214.7, 'A'),
    
    ([2/3, 0, 1/3, 0, 1], 117.7, 'B'),
    ([1/6, 2/3, 1/6, 0, 1], 182.2, 'B'),
    ([0, 2/3, 1/3, 0, 1], 116, 'B'),
    ([0, 0, 1, 0, 1], 12.9, 'B'),
    ([0, 0, 1, 0, 1], 14.3, 'B'),
    ([2/3,1/6, 1/6, 0, 1], 158.1, 'B'),
    
    ([1/3, 2/3, 0, -1,-1], 167.9, 'C'),
    ([1/3, 0, 2/3, -1,-1], 42.9, 'C'),
    ([1/3, 1/3, 1/3, -1,-1], 128.3, 'C'),
    ([0, 1, 0, -1,-1], 198.7, 'C'),
    ([1/3, 1/3, 1/3, -1,-1], 126.2, 'C'),
    ([1, 0, 0, -1,-1], 142.6, 'C'),

]


#Angle of repose 
value_pairs=[
    ([2/3,1/3,0,1,0],37.82 ,'A'),
    ([1/6,1/6,2/3,1,0],50.55,'A'),
    ([0,1/3,2/3,1,0],50.03,'A'),
    ([1,0,0,1,0],38.66,'A'),
    ([0,1,0,1,0],36.96,'A'),
    
    ([2/3,0,1/3,0,1],42.39,'B'),
    ([1/6,2/3,1/6,0,1],38.23,'B'),
    ([0,2/3,1/3,0,1],41.85,'B'),
    ([0,0,1,0,1],53.84,'B'),
    ([0,0,1,0,1],54.13,'B'),
    ([2/3,1/6,1/6,0,1],39.17,'B'),
    
    ([1/3,2/3,0,-1,-1],37.72,'C'),
    ([1/3,0,2/3,-1,-1],49.63,'C'),
    ([1/3,1/3,1/3,-1,-1],39.77,'C'),
    ([0,1,0,-1,-1],38.01,'C'),
    ([1/3,1/3,1/3,-1,-1],40.31,'C'),
    ([1,0,0,-1,-1],39.15,'C'),

]


#Hausner ratio 
value_pairs=[
   ([2/3,1/3,0,1,0],1.2495002 ,'A'),
   ([1/6,1/6,2/3,1,0],1.3066259,'A'),
   ([0,1/3,2/3,1,0],1.288394146,'A'),
   ([1,0,0,1,0],1.275477666,'A'),
   ([0,1,0,1,0],1.268681333,'A'),
   
   ([2/3,0,1/3,0,1],1.2318305,'B'),
   ([1/6,2/3,1/6,0,1],1.200422549,'B'),
   ([0,2/3,1/3,0,1],1.268037838,'B'),
   ([0,0,1,0,1],1.394797406,'B'),
   ([0,0,1,0,1],1.407657658,'B'),
   ([2/3,1/6,1/6,0,1],1.2749898,'B'),
   
   ([1/3,2/3,0,-1,-1],1.193972825,'C'),
   ([1/3,0,2/3,-1,-1],1.340878007,'C'),
   ([1/3,1/3,1/3,-1,-1],1.264734153,'C'),
   ([0,1,0,-1,-1],1.18809999,'C'),
   ([1/3,1/3,1/3,-1,-1],1.291889518,'C'),
   ([1,0,0,-1,-1],1.242668257,'C'),

]
"""


"""
#
#  1.2 Determination of Parameters for the Scheffe models by multivariate least square regression
#

"""


#Function for the calculation of regression coefficients
def multivariate_linear_regression(X,y):
    #XDesign matrix (x1,x2,x3,x1*x2,x1*x3,x2*x3,x1*x2*x3,x4,x5),full set for special cubic model
    #y:column vector for the target values y 
    
    theta=np.linalg.inv(X.T@ X) @ X.T @ y#Least square regression formula by normal equation
    return theta

#lists for the (in-)dependent variables of all hierarchical models
X=[]#Design Matrix for the special cubic model by scheffe
y=[]#Target Values

X_linear=[]#independend variables for the linear model
X_linear_SMCCxMCC=[]#independend variables for the linear model including one double interaction
X_linear_MCCxDCP=[]
X_linear_SMCCxDCP=[]
X_linear_MCCxDCP=[]
X_linear_SMCCxMCC_MCCxDCP=[]#independend variables for the linear model including two double interactions
X_linear_SMCCxMCC_SMCCxDCP=[]
X_linear_MCCxDCP_SMCCxDCP=[]
X_quadratic=[]
X=[]#indeoendenp variables for the full cubic scheffe model
y=[]


for x_vals,y_val,block in value_pairs:
    x1,x2,x3,x4,x5=x_vals#x1:MCC,x2:SMCC,x3:DCP,x4&x5:effect coding for blocks
    x1_x2=x1 * x2#interaction terms
    x1_x3=x1* x3
    x2_x3=x2* x3
    x1_x2_x3=x1* x2 *x3
    
    X.append([x1,x2,x3,x1_x2,x1_x3,x2_x3,x1_x2_x3,x4,x5])
    y.append(y_val)#target values for regression

    
    X_linear.append(x_vals)#these lists are later reevant for the calculation of the coefficients of different models
    X_linear_SMCCxMCC.append([x1,x2,x3,x1_x2,x4,x5])#
    X_linear_MCCxDCP.append([x1,x2,x3,x1_x3,x4,x5])#
    X_linear_SMCCxDCP.append([x1,x2,x3,x2_x3,x4,x5])#
    X_linear_SMCCxMCC_MCCxDCP.append(([x1,x2,x3,x1_x2,x1_x3,x4,x5]))#
    X_linear_SMCCxMCC_SMCCxDCP.append(([x1,x2,x3,x1_x2,x2_x3,x4,x5]))#
    X_linear_MCCxDCP_SMCCxDCP.append(([x1,x2,x3,x1_x3,x2_x3,x4,x5]))#
    X_quadratic.append([x1,x2,x3,x1_x2,x1_x3,x2_x3,x4,x5])


X=np.array(X)#Design Matrix
design_matrix=X
y=np.array(y)
X_linear=np.array(X_linear)


coefficients= multivariate_linear_regression(X,y)#special cubic
coefficients_linear= multivariate_linear_regression(X_linear,y)#linear
#coefficients_linear_SMCCxMCC=multivariate_linear_regression(np.array(X_linear_SMCCxMCC),y)#reduced quadratic
#coefficients_linear_MCCxDCP=multivariate_linear_regression(np.array(X_linear_MCCxDCP),y)
#coefficients_linear_SMCCxDCP=multivariate_linear_regression(np.array(X_linear_SMCCxDCP),y)

#coefficients_linear_SMCCxMCC_MCCxDCP=multivariate_linear_regression(np.array(X_linear_SMCCxMCC_MCCxDCP),y)#reduced quadratic,2 interactions
#coefficients_linear_SMCCxMCC_SMCCxDCP=multivariate_linear_regression(np.array(X_linear_SMCCxMCC_SMCCxDCP),y)
#coefficients_linear_MCCxDCP_SMCCxDCP=multivariate_linear_regression(np.array(X_linear_MCCxDCP_SMCCxDCP),y)

#coefficients_quadratic=multivariate_linear_regression(np.array(X_quadratic),y)#


    
#Definition of various statistical values
#This part of the code migth be not of use anymore
mean_target_value=np.mean(y)#Mean of the observed target values
sst=np.sum((y- mean_target_value)**2)#total sum of squares (total variability of the target value) 
prediction=np.dot(X,coefficients)#estimating function for predictions
residuals=y- prediction
sse=np.sum(residuals**2)#sum of squares due to errors
R2=1- (sse / sst)#coefficient of determination
n=X.shape[0]#number of runs
p=X.shape[1]-1#Number of parameters (if i remember correctly,it was minus one due to mixture design)
adjR2=1- ((n-1 ) / (n- p-1)) * (sse / sst)#adjusted R^2


#Here an array ist created that includes all dependend and independent variables (including the categorical variables for the blocks) in seperat columns
X=np.array(X)
Data= pd.DataFrame(X,columns=["x1","x2","x3","x1_x2","x1_x3","x2_x3","x1_x2_x3","x4","x5"])#Defining a dataframe with our Design Matrix of the saturated model
Data["y"]=y


"""
#
#1.3 ANOVA table (in this code,only hierarchical models are included)
#
"""


#Here the different formulas for the different models are defined and based on that,the ANOVA table is defined
import pandas as pd
import matplotlib.pyplot as plt

formula_linear= "y ~ x4+x5+x1+x2"#linear mixture model
model_linear= ols(formula_linear,data=Data).fit()
ANOVATypI=sm.stats.anova_lm(model_linear,typ=1)


formula_quadratic= "y ~0+ x1 + x2 + x3 + x1_x2 + x1_x3 + x2_x3 + x4 +x5"#reduced model
model3= ols(formula_quadratic,data=Data).fit()
ANOVATypIII_quadratic=sm.stats.anova_lm(model3,typ=3)#Type III SS for the remaining interactions to be potentially eliminated

formula_special_cubic= "y ~0+ x1 + x2 + x3 + x1_x2 + x1_x3 + x2_x3 + x1_x2_x3 + x4 +x5"#saturated model
model_special_cubic= ols(formula_special_cubic,data=Data).fit()
ANOVATypIII=sm.stats.anova_lm(model_special_cubic,typ=3)#SSR of interactions (Type III)

#
#Calculation of values for the special cubic ANOVA table
#

#Here the calculations for the Fisher test are prepared
linear_mixture= (ANOVATypI["sum_sq"][3]+ANOVATypI["sum_sq"][2])/2#MSR of the linear model
smmc_mcc= ANOVATypIII["sum_sq"][3]#delta SSR of expanded linear models with one interaction
smmc_dcp= ANOVATypIII["sum_sq"][4]
mmc_dcp= ANOVATypIII["sum_sq"][5]
smcc_mmc_dcp= ANOVATypIII["sum_sq"][6]#delta SSR of expanded linear models with one interaction
ms_sse= ANOVATypIII["sum_sq"][9] / ANOVATypIII["df"][9]#MSE

#Fisher tests
#TypeIII SoS
#
#f_model
f_model=(ANOVATypI["sum_sq"][2]+ANOVATypI["sum_sq"][3]+ANOVATypIII["sum_sq"][3]+ANOVATypIII["sum_sq"][4]+ANOVATypIII["sum_sq"][5]+ANOVATypIII["sum_sq"][6])/(ms_sse*6)
#
f_linear_mixture=linear_mixture/ms_sse
f_smcc_mcc= smmc_mcc/ ms_sse#linear model + 1 interaction
f_smcc_dcp= smmc_dcp/ ms_sse
f_mcc_dcp= mmc_dcp/ ms_sse
f_smcc_mcc_dcp= smcc_mmc_dcp/ ms_sse#non hierachical linear model with  triple interaction

#here the p values for the table are being calculated
p_model=1- stats.f.cdf(f_model,2,ANOVATypIII["df"][9])
p_linear_mixture=1- stats.f.cdf(f_linear_mixture,2,ANOVATypIII["df"][9])
p_smcc_mcc= 1- stats.f.cdf(f_smcc_mcc,ANOVATypIII["df"][3],ANOVATypIII["df"][9])
p_smcc_dcp= 1- stats.f.cdf(f_smcc_dcp,ANOVATypIII["df"][4],ANOVATypIII["df"][9])
p_mcc_dcp= 1- stats.f.cdf(f_mcc_dcp,ANOVATypIII["df"][5],ANOVATypIII["df"][9])
p_smcc_mcc_dcp=1- stats.f.cdf(f_smcc_mcc_dcp,ANOVATypIII["df"][6],ANOVATypIII["df"][9])


#
#
#
#Figure of Anova table:

data=pd.DataFrame()#here I create a new Dataframe for the special cubic model which is later displayed in the table

data['Factor']=["Block","Model","linear model","SMCCxMCC","SMCCxDCP","MCCxDCP","SMCCxMCCxDCP","Residuals","SStotal"]
data['df']=[ANOVATypI["df"][0] + ANOVATypI["df"][1],
              6,
              ANOVATypI["df"][2]+ANOVATypI["df"][3],
              1,
              1,
              1,
              1,
              ANOVATypIII["df"][9],
              np.sum(ANOVATypI["df"][0] + ANOVATypI["df"][1]+
                            ANOVATypI["df"][2]+ANOVATypI["df"][3]+
                            1+
                            1+
                            1+
                            1+
                            ANOVATypIII["df"][9])]
data['Sums of Squares']=[ANOVATypI["sum_sq"][0] + ANOVATypI["sum_sq"][1],
                                 
                                 sst-ANOVATypI["sum_sq"][0] -ANOVATypI["sum_sq"][1]-ANOVATypIII["sum_sq"][9],
                                 
                                 
                                 ANOVATypI["sum_sq"][2]+ANOVATypI["sum_sq"][3],
                                 ANOVATypIII["sum_sq"][3],
                                 ANOVATypIII["sum_sq"][4],
                                 ANOVATypIII["sum_sq"][5],
                                 ANOVATypIII["sum_sq"][6],
                                 ANOVATypIII["sum_sq"][9],
                                 sst]
data['Mean Squares']=[(ANOVATypI["sum_sq"][0] + ANOVATypI["sum_sq"][1])/(ANOVATypI["df"][0] + ANOVATypI["df"][1]),
                       
                       (sst-ANOVATypI["sum_sq"][0] -ANOVATypI["sum_sq"][1]-ANOVATypIII["sum_sq"][9])/6,
                       
                       (ANOVATypI["sum_sq"][2] + ANOVATypI["sum_sq"][3])/(ANOVATypI["df"][2] + ANOVATypI["df"][3]),
                       ANOVATypIII["sum_sq"][3],
                       ANOVATypIII["sum_sq"][4],
                       ANOVATypIII["sum_sq"][5],
                       ANOVATypIII["sum_sq"][6],
                       ANOVATypIII["sum_sq"][9]/ANOVATypIII["df"][9],
                       "-"]

data['F']=["-",
            f_model,
            f_linear_mixture,
             f_smcc_mcc,
             f_smcc_dcp,
             f_mcc_dcp,
             f_smcc_mcc_dcp,
             "-",
             "-"]

data['p']=["-",
            p_model,
            p_linear_mixture,
             p_smcc_mcc,
             p_smcc_dcp,
             p_mcc_dcp,
             p_smcc_mcc_dcp,
             "-",
             "-"]

#size of figure
fig,ax=plt.subplots(figsize=(10,2))
ax.axis('tight')#formating stuff
ax.axis('off')
table= ax.table(cellText=data.values,colLabels=data.columns,cellLoc='center',loc='center',colColours=['navy']*6)
table.set_fontsize(14)
#Reduction of the decimal places shown in the table
float_format=lambda x:"{:.4f}".format(x) if isinstance(x,(int,float)) and data.columns[i] !='df' else x

#Formating of the cells of the ANOVA table
for i in range(len(data.columns)):
    for j in range(len(data)):
        cell_value=data.iloc[j,i]
        if isinstance(cell_value,(int,float)) and data.columns[i] !='df':
            table[j + 1,i].get_text().set_text(float_format(cell_value))


#
for i in range(len(data)):
    if data.iloc[i,0] in ["Model","Block","Residuals"]:
        for j in range(len(data.columns)):
            cell=table[i + 1,j].get_text()
            cell.set_fontweight('bold')
            cell.set_text(cell.get_text() + '  ')
            table[i + 1,j].set_facecolor('lightskyblue') #coloration of cells
            
for i in range(len(data)):
    if data.iloc[i,0] in ["SStotal"]:
        for j in range(len(data.columns)):
            cell=table[i +1,j].get_text()
            cell.set_text(cell.get_text() + '  ')
            table[i + 1,j].set_facecolor('dodgerblue') 
            cell.set_fontweight('bold')
            cell.set_color('white')
            


#Here the headlines are being formated
for j in range(len(data.columns)):
    if data.columns[j]== 'Faktor'or 'df':
        header_cell=table[0,j].get_text()
        header_cell.set_fontweight('heavy')
        
        header_cell.set_fontsize(14)
        header_cell.set_color('white')


#here the predictor variable with the highest significance (at least alpha>0.15) are colored blue in the ANOVA table
for j in range(1,len(data)):
    p_value=data.iloc[j,-1]
    if p_value != '-':
        p_value=float(p_value)
        if p_value >0.15:
            cell=table[j+1,5]
            cell.set_facecolor('blueviolet')
            cell.get_text().set_weight('bold')
            cell.get_text().set_color('white')

plt.show()


#
#In the following section,I will calculate the ANOVA table for the quadratic model by reducing the special cubic model hierarchicaly
#


X_quadratic=[]
y=[]

for x_vals,y_val,block in value_pairs:
    x1,x2,x3,x4,x5=x_vals
    x1_x2=x1 * x2
    x1_x3=x1 * x3
    x2_x3=x2 * x3
    
    X_quadratic.append([x1,x2,x3,x1_x2,x1_x3,x2_x3,x4,x5])
    y.append(y_val)


#defining variables for the ANOVA of the quadratic model
X_quadratic=np.array(X_quadratic)
data= pd.DataFrame(X_quadratic,columns=["x1","x2","x3","x1_x2","x1_x3","x2_x3","x4","x5"])#reduced model
data["y"]=y
formula3= "y ~0+ x1 + x2 + x3 + x1_x2 + x1_x3 + x2_x3 + x4 +x5"#reduced model
model3= ols(formula3,data=data).fit()
ANOVATypIII_quadratic=sm.stats.anova_lm(model3,typ=3)#Type III SS for the remaining interactions to be potentially eliminated

formula= "y ~ x4+x5+x1+x2"#linear model ANOVA (basic model, Type I SoSq)
mode= ols(formula,data=data).fit()
ANOVATypI=sm.stats.anova_lm(mode,typ=1)


linear_mixture= (ANOVATypI["sum_sq"][3]+ANOVATypI["sum_sq"][2])/2
smmc_mcc= ANOVATypIII_quadratic["sum_sq"][3]
smmc_dcp= ANOVATypIII_quadratic["sum_sq"][4]
mmc_dcp= ANOVATypIII_quadratic["sum_sq"][5]
#smcc_mmc_dcp= ANOVATypIII_quadratic["sum_sq"][6]
ms_sse= ANOVATypIII_quadratic["sum_sq"][-1] / ANOVATypIII_quadratic["df"][-1]

#F-test for the interaction terms (Type 3)
#TypeIII SoSq
#
#f_model
f_model=(ANOVATypI["sum_sq"][2]+ANOVATypI["sum_sq"][3]+ANOVATypIII_quadratic["sum_sq"][3]+ANOVATypIII_quadratic["sum_sq"][4]+ANOVATypIII_quadratic["sum_sq"][5])/(ms_sse*6)
#
#
#
f_linear_mixture=linear_mixture/ms_sse
f_smcc_mcc= smmc_mcc/ ms_sse
f_smcc_dcp= smmc_dcp/ ms_sse
f_mcc_dcp= mmc_dcp/ ms_sse
#f_smcc_mcc_dcp= smcc_mmc_dcp/ ms_sse

#here the p values for the table are being calculated
p_model=1- stats.f.cdf(f_model,2,ANOVATypIII_quadratic["df"][8])
p_linear_mixture=1- stats.f.cdf(f_linear_mixture,2,ANOVATypIII_quadratic["df"][8])
p_smcc_mcc= 1- stats.f.cdf(f_smcc_mcc,ANOVATypIII_quadratic["df"][3],ANOVATypIII_quadratic["df"][8])
p_smcc_dcp= 1- stats.f.cdf(f_smcc_dcp,ANOVATypIII_quadratic["df"][4],ANOVATypIII_quadratic["df"][8])
p_mcc_dcp= 1- stats.f.cdf(f_mcc_dcp,ANOVATypIII_quadratic["df"][5],ANOVATypIII_quadratic["df"][8])
#p_smcc_mcc_dcp=1- stats.f.cdf(f_smcc_mcc_dcp,ANOVATypIII_quadratic["df"][6],ANOVATypIII_quadratic["df"][9])


#Step 2 of the backwards elimination regression with the first hierarchically reduced quadratic model model
data=pd.DataFrame()
#Here it is shown as an example how to continue the ANOVA table when you have detected a unnecessary predictor in your model (starting with interactions)
data['Factor']=["Block","Model","linear model","SMCCxMCC","SMCCxDCP","MCCxDCP","SMCCxMCCxDCP","Residuals","SStotal"]
data['df']=[ANOVATypI["df"][0] + ANOVATypI["df"][1],
              np.sum(ANOVATypIII_quadratic["df"][1:-3]),
              ANOVATypI["df"][2]+ANOVATypI["df"][3],
              1.0,
              1.0,
              1.0,
              "-",
              ANOVATypIII_quadratic["df"][8],
              np.sum(ANOVATypI["df"][0] + ANOVATypI["df"][1]+
                            ANOVATypI["df"][2]+ANOVATypI["df"][3]+
                            1+
                            1+
                            1+
                            ANOVATypIII_quadratic["df"][8])]
data['Sums of Squares']=[ANOVATypI["sum_sq"][0] + ANOVATypI["sum_sq"][1],
                                 
                                 sst-ANOVATypI["sum_sq"][0] -ANOVATypI["sum_sq"][1]-ANOVATypIII_quadratic["sum_sq"][8],
                                 
                                 
                                 ANOVATypI["sum_sq"][2]+ANOVATypI["sum_sq"][3],
                                 ANOVATypIII_quadratic["sum_sq"][3],
                                 ANOVATypIII_quadratic["sum_sq"][4],
                                 ANOVATypIII_quadratic["sum_sq"][5],
                                 "-",
                                 ANOVATypIII_quadratic["sum_sq"][8],
                                 sst]
data['Mean Squares']=[(ANOVATypI["sum_sq"][0] + ANOVATypI["sum_sq"][1])/(ANOVATypI["df"][0] + ANOVATypI["df"][1]),
                       
                       (sst-ANOVATypI["sum_sq"][0] -ANOVATypI["sum_sq"][1]-ANOVATypIII_quadratic["sum_sq"][8])/np.sum(ANOVATypIII_quadratic["df"][1:-3]),
                       
                       (ANOVATypI["sum_sq"][2] + ANOVATypI["sum_sq"][3])/(ANOVATypI["df"][2] + ANOVATypI["df"][3]),
                       ANOVATypIII_quadratic["sum_sq"][3],
                       ANOVATypIII_quadratic["sum_sq"][4],
                       ANOVATypIII_quadratic["sum_sq"][5],
                       "-",
                       "-",
                       "-"]

data['F']=["-",
            f_model,
            f_linear_mixture,
             f_smcc_mcc,
             f_smcc_dcp,
             f_mcc_dcp,
             "-",
             "-",
             "-"]

data['p']=["-",
            p_model,
            p_linear_mixture,
             p_smcc_mcc,
             p_smcc_dcp,
             p_mcc_dcp,
             "-",
             "-",
             "-"]


#Here the figure/table is created

fig,ax=plt.subplots(figsize=(10,2))#Here I define the figure size to make it fit the table

ax.axis('tight')
ax.axis('off')
table=ax.table(cellText=data.values,colLabels=data.columns,cellLoc='center',loc='center',colColours=['navy']*6)
table.set_fontsize(14)
#reduction of the decimal places of the values in the table
float_format=lambda x:"{:.4f}".format(x) if isinstance(x,(int,float)) and data.columns[i]!= 'df' else x

#Here  of the cells of the ANOVA table are getting formated
for i in range(len(data.columns)):
    for j in range(len(data)):
        cell_value=data.iloc[j,i]
        if isinstance(cell_value,(int,float)) and data.columns[i] != 'df':
            table[j + 1,i].get_text().set_text(float_format(cell_value))


#coloration of the cells & bold letters
for i in range(len(data)):
    if data.iloc[i,0] in ["Model","Block","Residuals"]:#with this block i colorate the headlines
        for j in range(len(data.columns)):
            cell=table[i +1,j].get_text()
            cell.set_fontweight('bold')
            cell.set_text(cell.get_text()+'  ')
            table[i +1,j].set_facecolor('lightskyblue') 
            #letzte Zeile grau
for i in range(len(data)):
    if data.iloc[i,0] in ["SStotal"]:#coloration
        for j in range(len(data.columns)):
            cell=table[i + 1,j].get_text()
            cell.set_text(cell.get_text()+'  ')
            table[i+ 1,j].set_facecolor('dodgerblue') 
            cell.set_fontweight('bold')
            cell.set_color('white')
            

#Here I formate the headlines 
for j in range(len(data.columns)):
    if data.columns[j]=='Factor'or 'df':
        header_cell=table[0,j].get_text()
        header_cell.set_fontweight('heavy')
        header_cell.set_color('white')


#here the predictor variable with the highest significance (at least alpha>0.15) are colored blue in the ANOVA table
for j in range(1,len(data)):
    p_value=data.iloc[j,-1]
    if p_value !='-':
        p_value=float(p_value)
        if p_value > 0.15:#Here i define the significance of 0.15
            cell=table[j + 1,5]
            cell.set_facecolor('blueviolet')
            cell.get_text().set_weight('bold')
            cell.get_text().set_color('white')

plt.show()


"""
#
#  1.4 Calculations for the coefficients of determination including the PRESS statistcs
#
"""


#In the first section of the code,the error squares for the different models are calculated for the 
#Press statistics:


#Calculations for the linear model expanded with interaction terms for SMCCxMCC

data_linear=pd.DataFrame(X_linear,columns=["x1","x2","x3","x4","x5"])
data_linear["y"]=y
formula_linear_press="y ~x1+ x2 +x3 + x4 +x5-1"

squares_linear=[]#the elements of this list are the error squares calculated by leave-one-out statistics
for i in range(len(data_linear)):
    measurements_linear=data_linear[:]#copy of my data (probably unnecassary)
    measurements2_linear=measurements_linear.drop(i)#Here i will leave one measurement out which is not considered in the regression
    model_press_linear=ols(formula_linear_press,data=measurements2_linear).fit()#calculation of the model without one data point
    variables_without_block_linear=measurements_linear.iloc[i].copy()
    variables_without_block_linear['x4']=0
    variables_without_block_linear['x5']=0    
    red_model_vorhersage_linear=model_press_linear.predict(measurements_linear.iloc[i])#Here I want to make predictions which are made by regression models without the block variable since the leave one out method interferce with the allignment of the runs in the DOE
    measurement_linear=data_linear.iloc[i][-1]
    value_linear=(red_model_vorhersage_linear.values[0]-measurement_linear)**2
    squares_linear.append(value_linear)
    
    
print(np.sum(squares_linear))
press_linear=np.sum(squares_linear)#sum of squares of leave one out regression


#Calculations for the linear model expanded with interaction terms for SMCCxMCC

data_linear_SMCCxMCC=pd.DataFrame(X_linear_SMCCxMCC,columns=["x1","x2","x3","x1_x2","x4","x5"])
data_linear_SMCCxMCC["y"]=y
formula_linear_SMCCxMCC_press= "y ~x1 + x2 + x3 + +x1_x2+ x4 +x5-1"

squares_linear_SMCCxMCC=[]
for i in range(len(data_linear_SMCCxMCC)):
    measurements_linear_SMCCxMCC=data_linear_SMCCxMCC[:]#here I create a (probabaly unnecassaary) copy
    measurements2_linear_SMCCxMCC=measurements_linear_SMCCxMCC.drop(i)#Here i will leave one measurement out which is not considered in the regression
    model_press_linear_SMCCxMCC=ols(formula_linear_SMCCxMCC_press,data=measurements2_linear_SMCCxMCC).fit()#calculation of the model without one data point
    variables_without_block_linear_SMCCxMCC=measurements_linear_SMCCxMCC.iloc[i].copy()
    variables_without_block_linear_SMCCxMCC['x4']=0
    variables_without_block_linear_SMCCxMCC['x5']=0

    
    red_model_vorhersage_linear_SMCCxMCC=model_press_linear_SMCCxMCC.predict(measurements_linear_SMCCxMCC.iloc[i])#Here I want to make predictions which are made by regression models without the block variable since the leave one out method interferce with the allignment of the runs in the DOE
    measurement_linear_SMCCxMCC=data_linear_SMCCxMCC.iloc[i][-1]
    value_linear_SMCCxMCC=(red_model_vorhersage_linear_SMCCxMCC.values[0]-measurement_linear_SMCCxMCC)**2
    squares_linear_SMCCxMCC.append(value_linear_SMCCxMCC)

print(np.sum(squares_linear_SMCCxMCC)) 
press_linear_SMCCxMCC=np.sum(squares_linear_SMCCxMCC)

#Calculations for the linear model expanded with interaction terms for MCCxDCP

data_linear_MCCxDCP=pd.DataFrame(X_linear_MCCxDCP,columns=["x1","x2","x3","x1_x3","x4","x5"])
data_linear_MCCxDCP["y"]=y
formula_linear_MCCxDCP_press= "y ~x1 + x2+ x3 +x1_x3+ x4 +x5-1"

squares_linear_MCCxDCP=[]
for i in range(len(data_linear_MCCxDCP)):
    measurements_linear_MCCxDCP=data_linear_MCCxDCP[:]#here I create a (probabaly unnecassaary) copy
    measurements2_linear_MCCxDCP=measurements_linear_MCCxDCP.drop(i)#Here i will leave one measurement out which is not considered in the regression
    model_press_linear_MCCxDCP=ols(formula_linear_MCCxDCP_press,data=measurements2_linear_MCCxDCP).fit()#calculation of the model without one data point
    variables_without_block_linear_MCCxDCP=measurements_linear_MCCxDCP.iloc[i].copy()
    variables_without_block_linear_MCCxDCP['x4']=0
    variables_without_block_linear_MCCxDCP['x5']=0

    
    red_model_vorhersage_linear_MCCxDCP=model_press_linear_MCCxDCP.predict(measurements_linear_MCCxDCP.iloc[i])#Here I want to make predictions which are made by regression models without the block variable since the leave one out method interferce with the allignment of the runs in the DOE
    measurement_linear_MCCxDCP=data_linear_MCCxDCP.iloc[i][-1]
    value_linear_MCCxDCP=(red_model_vorhersage_linear_MCCxDCP.values[0]-measurement_linear_MCCxDCP)**2
    squares_linear_MCCxDCP.append(value_linear_MCCxDCP)

print(np.sum(squares_linear_MCCxDCP)) 
press_linear_MCCxDCP=np.sum(squares_linear_MCCxDCP)


#Calculations for the linear model expanded with interaction terms for SMCCxDCP

data_linear_SMCCxDCP=pd.DataFrame(X_linear_SMCCxDCP,columns=["x1","x2","x3","x2_x3","x4","x5"])
data_linear_SMCCxDCP["y"]=y
formula_linear_SMCCxDCP_press= "y ~x1 + x2 + x3  +x2_x3+ x4 +x5-1"

squares_linear_SMCCxDCP=[]
for i in range(len(data_linear_SMCCxDCP)):
    measurements_linear_SMCCxDCP=data_linear_SMCCxDCP[:]#here I create a (probabaly unnecassaary) copy
    measurements2_linear_SMCCxDCP=measurements_linear_SMCCxDCP.drop(i)#Here i will leave one measurement out which is not considered in the regression
    model_press_linear_SMCCxDCP=ols(formula_linear_SMCCxDCP_press,data=measurements2_linear_SMCCxDCP).fit()#calculation of the model without one data point
    variables_without_block_linear_SMCCxDCP=measurements_linear_SMCCxDCP.iloc[i].copy()
    variables_without_block_linear_SMCCxDCP['x4']=0
    variables_without_block_linear_SMCCxDCP['x5']=0

    
    red_model_vorhersage_linear_SMCCxDCP=model_press_linear_SMCCxDCP.predict(measurements_linear_SMCCxDCP.iloc[i])#Here I want to make predictions which are made by regression models without the block variable since the leave one out method interferce with the allignment of the runs in the DOE
    measurement_linear_SMCCxDCP=data_linear_SMCCxDCP.iloc[i][-1]
    value_linear_SMCCxDCP=(red_model_vorhersage_linear_SMCCxDCP.values[0]-measurement_linear_SMCCxDCP)**2
    squares_linear_SMCCxDCP.append(value_linear_SMCCxDCP)

print(np.sum(squares_linear_SMCCxDCP)) 
press_SMCC_DCP=np.sum(squares_linear_SMCCxDCP)


#Calculations for the linear model expanded with interaction terms for SMCCxMCC & MCCxDCP

data_linear_SMCCxMCC_MCCxDCP=pd.DataFrame(X_linear_SMCCxMCC_MCCxDCP,columns=["x1","x2","x3","x1_x2","x1_x3","x4","x5"])
data_linear_SMCCxMCC_MCCxDCP["y"]=y
formula_linear_SMCCxMCC_MCCxDCP_press= "y ~x1 + x2 + x3  +x1_x2+ x1_x3 +x4 +x5-1"

squares_linear_SMCCxMCC_MCCxDCP=[]
for i in range(len(data_linear_SMCCxMCC_MCCxDCP)):
    measurements_linear_SMCCxMCC_MCCxDCP=data_linear_SMCCxMCC_MCCxDCP[:]#here I create a (probabaly unnecassaary) copy
    measurements2_linear_SMCCxMCC_MCCxDCP=measurements_linear_SMCCxMCC_MCCxDCP.drop(i)#Here i will leave one measurement out which is not considered in the regression
    model_press_linear_SMCCxMCC_MCCxDCP=ols(formula_linear_SMCCxMCC_MCCxDCP_press,data=measurements2_linear_SMCCxMCC_MCCxDCP).fit()#calculation of the model without one data point
    variables_without_block_linear_SMCCxMCC_MCCxDCP=measurements_linear_SMCCxMCC_MCCxDCP.iloc[i].copy()
    variables_without_block_linear_SMCCxMCC_MCCxDCP['x4']=0
    variables_without_block_linear_SMCCxMCC_MCCxDCP['x5']=0

    
    red_model_vorhersage_linear_SMCCxMCC_MCCxDCP=model_press_linear_SMCCxMCC_MCCxDCP.predict(measurements_linear_SMCCxMCC_MCCxDCP.iloc[i])#Here I want to make predictions which are made by regression models without the block variable since the leave one out method interferce with the allignment of the runs in the DOE
    measurement_linear_SMCCxMCC_MCCxDCP=data_linear_SMCCxMCC_MCCxDCP.iloc[i][-1]
    value_linear_SMCCxMCC_MCCxDCP=(red_model_vorhersage_linear_SMCCxMCC_MCCxDCP.values[0]-measurement_linear_SMCCxMCC_MCCxDCP)**2
    squares_linear_SMCCxMCC_MCCxDCP.append(value_linear_SMCCxMCC_MCCxDCP)

print(np.sum(squares_linear_SMCCxMCC_MCCxDCP)) 
press_SMCCxMCC_MCCxDCP=np.sum(squares_linear_SMCCxMCC_MCCxDCP)


#Calculations for the linear model expanded with interaction terms for SMCCxMCC & SMCCxDCP

data_linear_SMCCxMCC_SMCCxDCP=pd.DataFrame(X_linear_SMCCxMCC_SMCCxDCP,columns=["x1","x2","x3","x1_x2","x2_x3","x4","x5"])
data_linear_SMCCxMCC_SMCCxDCP["y"]=y
formula_linear_SMCCxMCC_SMCCxDCP_press= "y ~x1 + x2 + x3  +x1_x2+ x2_x3 +x4 +x5-1"

squares_linear_SMCCxMCC_SMCCxDCP=[]
for i in range(len(data_linear_SMCCxMCC_SMCCxDCP)):
    measurements_linear_SMCCxMCC_SMCCxDCP=data_linear_SMCCxMCC_SMCCxDCP[:]#here I create a (probabaly unnecassaary) copy
    measurements2_linear_SMCCxMCC_SMCCxDCP=measurements_linear_SMCCxMCC_SMCCxDCP.drop(i)#Here i will leave one measurement out which is not considered in the regression
    model_press_linear_SMCCxMCC_SMCCxDCP=ols(formula_linear_SMCCxMCC_SMCCxDCP_press,data=measurements2_linear_SMCCxMCC_SMCCxDCP).fit()#calculation of the model without one data point
    variables_without_block_linear_SMCCxMCC_SMCCxDCP=measurements_linear_SMCCxMCC_SMCCxDCP.iloc[i].copy()
    variables_without_block_linear_SMCCxMCC_SMCCxDCP['x4']=0
    variables_without_block_linear_SMCCxMCC_SMCCxDCP['x5']=0

    
    red_model_vorhersage_linear_SMCCxMCC_SMCCxDCP=model_press_linear_SMCCxMCC_SMCCxDCP.predict(measurements_linear_SMCCxMCC_SMCCxDCP.iloc[i])#Here I want to make predictions which are made by regression models without the block variable since the leave one out method interferce with the allignment of the runs in the DOE
    measurement_linear_SMCCxMCC_SMCCxDCP=data_linear_SMCCxMCC_SMCCxDCP.iloc[i][-1]
    value_linear_SMCCxMCC_SMCCxDCP=(red_model_vorhersage_linear_SMCCxMCC_SMCCxDCP.values[0]-measurement_linear_SMCCxMCC_SMCCxDCP)**2
    squares_linear_SMCCxMCC_SMCCxDCP.append(value_linear_SMCCxMCC_SMCCxDCP)

print(np.sum(squares_linear_SMCCxMCC_SMCCxDCP)) 
press_SMCCxMCC_SMCCxDCP=np.sum(squares_linear_SMCCxMCC_SMCCxDCP)


#Calculations for the linear model expanded with interaction terms for the quadratic model
data_quadratic=pd.DataFrame(X_quadratic,columns=["x1","x2","x3","x1_x2","x1_x3","x2_x3","x4","x5"])
data_quadratic["y"]=y
formula_quadratic_press= "y ~x1 + x2 + x3  +x1_x2+ x1_x3+ x2_x3+ x4 +x5-1"

squares_quadratic=[]
for i in range(len(data_quadratic)):
    measurements_quadratic=data_quadratic[:]#here I create a (probabaly unnecassaary) copy
    measurements2_quadratic=measurements_quadratic.drop(i)#Here i will leave one measurement out which is not considered in the regression
    model_press_quadratic=ols(formula_quadratic_press,data=measurements2_quadratic).fit()#calculation of the model without one data point
    variables_without_block_quadratic=measurements_quadratic.iloc[i].copy()
    variables_without_block_quadratic['x4']=0
    variables_without_block_quadratic['x5']=0    
    red_model_vorhersage_quadratic=model_press_quadratic.predict(measurements_quadratic.iloc[i])#Here I want to make predictions which are made by regression models without the block variable since the leave one out method interferce with the allignment of the runs in the DOE
    measurement_quadratic=data_quadratic.iloc[i][-1]
    value_quadratic=(red_model_vorhersage_quadratic.values[0]-measurement_quadratic)**2
    squares_quadratic.append(value_quadratic)

print(np.sum(squares_quadratic)) 
press_quadratic=np.sum(squares_quadratic)


#Calculations for the linear model expanded with interaction terms for SMCCxMCC & SMCCxDCP

data_linear_MCCxDCP_SMCCxDCP=pd.DataFrame(X_linear_MCCxDCP_SMCCxDCP,columns=["x1","x2","x3","x1_x3","x2_x3","x4","x5"])
data_linear_MCCxDCP_SMCCxDCP["y"]=y
formula_linear_MCCxDCP_SMCCxDCP_press= "y ~x1 +x2 +x3  +x1_x3+ x2_x3 +x4 +x5-1"

squares_linear_MCCxDCP_SMCCxDCP=[]
for i in range(len(data_linear_MCCxDCP_SMCCxDCP)):
    measurements_linear_MCCxDCP_SMCCxDCP=data_linear_MCCxDCP_SMCCxDCP[:]#here I create a (probabaly unnecassaary) copy
    measurements2_linear_MCCxDCP_SMCCxDCP=measurements_linear_MCCxDCP_SMCCxDCP.drop(i)#Here i will leave one measurement out which is not considered in the regression
    model_press_linear_MCCxDCP_SMCCxDCP=ols(formula_linear_MCCxDCP_SMCCxDCP_press,data=measurements2_linear_MCCxDCP_SMCCxDCP).fit()#calculation of the model without one data point
    variables_without_block_linear_MCCxDCP_SMCCxDCP=measurements_linear_MCCxDCP_SMCCxDCP.iloc[i].copy()
    variables_without_block_linear_MCCxDCP_SMCCxDCP['x4']= 0
    variables_without_block_linear_MCCxDCP_SMCCxDCP['x5']=0
    red_model_vorhersage_linear_MCCxDCP_SMCCxDCP=model_press_linear_MCCxDCP_SMCCxDCP.predict(measurements_linear_MCCxDCP_SMCCxDCP.iloc[i])#Here I want to make predictions which are made by regression models without the block variable since the leave one out method interferce with the allignment of the runs in the DOE
    measurement_linear_MCCxDCP_SMCCxDCP=data_linear_MCCxDCP_SMCCxDCP.iloc[i][-1]
    value_linear_MCCxDCP_SMCCxDCP=(red_model_vorhersage_linear_MCCxDCP_SMCCxDCP.values[0]-measurement_linear_MCCxDCP_SMCCxDCP)**2
    squares_linear_MCCxDCP_SMCCxDCP.append(value_linear_MCCxDCP_SMCCxDCP)


press_MCCxDCP_SMCCxDCP=np.sum(squares_linear_MCCxDCP_SMCCxDCP)


#Calculations for the linear model expanded with interaction terms for SMCCxMCC & SMCCxDCP
formula_cubic_press= "y ~x1 + x2 + x3 + x1_x2 + x1_x3 + x2_x3 + x1_x2_x3 + x4 +x5 -1"

squares=[]
for i in range(len(Data)):
    measurements=Data[:]#here I create a (probabaly unnecassaary) copy
    measurements2=measurements.drop(i)#Here i will leave one measurement out which is not considered in the regression
    model_press=ols(formula_cubic_press,data=measurements2).fit()#calculation of the model without one data point
    variables_without_block=measurements.iloc[i].copy()
    variables_without_block['x4']= 0
    variables_without_block['x5']=0

    red_model_vorhersage=model_press.predict(measurements.iloc[i])#Here I want to make predictions which are made by regression models without the block variable since the leave one out method interferce with the allignment of the runs in the DOE
    measurement=Data.iloc[i][-1]
    value=(red_model_vorhersage.values[0]-measurement)**2
    squares.append(value)
    
    

press_cubic=np.sum(squares)#Calculation of PRESS


#Here I calculate all the relevant values for the coefficient of determination for different models

#saturated models
formula_cubic="y ~C(x4)+x1 + x2+ x3 + x1_x2 + x1_x3 + x2_x3  +x1_x2_x3"
formula_quadratic= "y ~C(x4)+x1 + x2 + x3+ x1_x2 + x1_x3 + x2_x3  "
formula_linear="y ~C(x4)+x1 +x2 "

model_linear= ols(formula_linear,data=Data).fit()
model_cubic= ols(formula_cubic,data=Data).fit()
model_quadratic= ols(formula_quadratic,data=Data).fit()
ANOVATypI_quadratic=sm.stats.anova_lm(model_quadratic,typ=1)
ANOVATypIII_quadratic=sm.stats.anova_lm(model_quadratic,typ=3)
ANOVATypI_cubic=sm.stats.anova_lm(model_cubic,typ=1)
ANOVATypIII_cubic=sm.stats.anova_lm(model_cubic,typ=3)
ANOVATypI_linear=sm.stats.anova_lm(model_linear,typ=1)
ANOVATypIII_linear=sm.stats.anova_lm(model_linear,typ=3)

#reduced quadratice models with 1 two component interaction
formula_quadratic_mcc_smcc="y ~C(x4)+x1+ x2 +x3 +x1_x2"
formula_quadratic_mcc_dcp="y ~C(x4)+x1 +x2 + x3 + x1_x3"
formula_quadratic_smcc_dcp="y ~C(x4)+x1 + x2+ x3 +x2_x3"
#reduced quadratice models with 2 for two component interactions
formula_quadratic_mcc_smcc_mcc_dcp="y ~C(x4)+x1 + x2 +x3 + x1_x2+ x1_x3"
formula_quadratic_mcc_smcc_smcc_dcp="y ~C(x4)+x1 +x2 + x3 + x1_x2 +x2_x3"
formula_quadratic_mcc_dcp_smcc_dcp="y ~C(x4)+x1 + x2 +x3 + x1_x3+ x2_x3"
#ANOVA for linear models plus one two component interaction term
model_quadratic_mcc_smcc= ols(formula_quadratic_mcc_smcc,data=Data).fit()
ANOVATypI_quadratic_mcc_smcc=sm.stats.anova_lm(model_quadratic_mcc_smcc,typ=1)
ANOVATypIII_quadratic_mcc_smcc=sm.stats.anova_lm(model_quadratic_mcc_smcc,typ=3)

model_quadratic_mcc_dcp= ols(formula_quadratic_mcc_dcp,data=Data).fit()
ANOVATypI_quadratic_mcc_dcp=sm.stats.anova_lm(model_quadratic_mcc_dcp,typ=1)
ANOVATypIII_quadratic_mcc_dcp=sm.stats.anova_lm(model_quadratic_mcc_dcp,typ=3)

model_quadratic_smcc_dcp= ols(formula_quadratic_smcc_dcp,data=Data).fit()
ANOVATypI_quadratic_smcc_dcp=sm.stats.anova_lm(model_quadratic_smcc_dcp,typ=1)
ANOVATypIII_quadratic_smcc_dcp=sm.stats.anova_lm(model_quadratic_smcc_dcp,typ=3)


#ANOVA for models with 2 two component interactions
model_quadratic_mcc_smcc_mcc_dcp= ols(formula_quadratic_mcc_smcc_mcc_dcp,data=Data).fit()
ANOVATypI_quadratic_mcc_smcc_mcc_dcp=sm.stats.anova_lm(model_quadratic_mcc_smcc_mcc_dcp,typ=1)
ANOVATypIII_quadratic_mcc_smcc_mcc_dcp=sm.stats.anova_lm(model_quadratic_mcc_smcc_mcc_dcp,typ=3)

model_quadratic_mcc_smcc_smcc_dcp= ols(formula_quadratic_mcc_smcc_smcc_dcp,data=Data).fit()
ANOVATypI_quadratic_mcc_smcc_smcc_dcp=sm.stats.anova_lm(model_quadratic_mcc_smcc_smcc_dcp,typ=1)
ANOVATypIII_quadratic_mcc_smcc_smcc_dcp=sm.stats.anova_lm(model_quadratic_mcc_smcc_smcc_dcp,typ=3)

model_quadratic_mcc_dcp_smcc_dcp= ols(formula_quadratic_mcc_dcp_smcc_dcp,data=Data).fit()
ANOVATypI_quadratic_mcc_dcp_smcc_dcp=sm.stats.anova_lm(model_quadratic_mcc_dcp_smcc_dcp,typ=1)
ANOVATypIII_quadratic_mcc_dcp_smcc_dcp=sm.stats.anova_lm(model_quadratic_mcc_dcp_smcc_dcp,typ=3)

#calculation of sse for all scheffe modells
sse_cubic=ANOVATypI_cubic['sum_sq'][-1]
sse_quadratic=ANOVATypI_quadratic['sum_sq'][-1]
sse_linear=ANOVATypI_linear['sum_sq'][-1]

sse_quadratic_mcc_smcc=ANOVATypI_quadratic_mcc_smcc['sum_sq'][-1]
sse_quadratic_mcc_dcp=ANOVATypI_quadratic_mcc_dcp['sum_sq'][-1]
sse_quadratic_smcc_dcp=ANOVATypI_quadratic_smcc_dcp['sum_sq'][-1]

sse_quadratic_mcc_smcc_mcc_dcp=ANOVATypI_quadratic_mcc_smcc_mcc_dcp['sum_sq'][-1]
sse_quadratic_mcc_smcc_smcc_dcp=ANOVATypI_quadratic_mcc_smcc_smcc_dcp['sum_sq'][-1]
sse_quadratic_mcc_dcp_smcc_dcp=ANOVATypI_quadratic_mcc_dcp_smcc_dcp['sum_sq'][-1]
#ssb=ANOVATypI_quadratic["sum_sq"][0]#Der Block hat überall gleich viele SSR bzw SSB


#the degree of freedoms are being defined here
df_model_cubic=6
df_model_quadratic= 5
df_model_quadratic_reduziert=4
df_model_quadratic_reduziert2=3
df_model_linear=2 

#Coefficient of determination for all models being calculated here
R2_cubic=1-(sse_cubic/(sst-ANOVATypI_cubic["sum_sq"][0]))
R2_quadratic=1-(sse_quadratic/(sst-ANOVATypI_quadratic["sum_sq"][0]))
R2_linear=1-(sse_linear/(sst-ANOVATypI_linear["sum_sq"][0]))

#R2_quadratic=(sse_quadratic/(sst-ANOVATypI_quadratic["sum_sq"][0]))
#R2_quadratic=(sse_quadratic/(sst-ANOVATypI_quadratic["sum_sq"][0]))
#R2_quadratic=(sse_quadratic/(sst-ANOVATypI_quadratic["sum_sq"][0]))

R2_quadratic_mcc_smcc=1-(sse_quadratic_mcc_smcc/(sst-ANOVATypI_quadratic_mcc_smcc["sum_sq"][0]))
R2_quadratic_mcc_dcp=1-(sse_quadratic_mcc_dcp/(sst-ANOVATypI_quadratic_mcc_dcp["sum_sq"][0]))
R2_quadratic_smcc_dcp=1-(sse_quadratic_smcc_dcp/(sst-ANOVATypI_quadratic_smcc_dcp["sum_sq"][0]))

R2_quadratic_mcc_smcc_mcc_dcp=1-(sse_quadratic_mcc_smcc_mcc_dcp/(sst-ANOVATypI_quadratic_mcc_smcc_mcc_dcp["sum_sq"][0]))
R2_quadratic_mcc_smcc_smcc_dcp=1-(sse_quadratic_mcc_smcc_smcc_dcp/(sst-ANOVATypI_quadratic_mcc_smcc_smcc_dcp["sum_sq"][0]))
R2_quadratic_mcc_dcp_smcc_dcp=1-(sse_quadratic_mcc_dcp_smcc_dcp/(sst-ANOVATypI_quadratic_mcc_dcp_smcc_dcp["sum_sq"][0]))

#adjR2_quadratic=1-((ANOVATypI_quadratic['sum_sq'][7]/(sst-0.0025186567164179516))*(((len(X)-1)/(len(X)-7))))
#sse_quadratic=ANOVATypI_quadratic['sum_sq'][7]
adjR2_cubic=1-((sse_cubic/ANOVATypI_cubic["df"][-1])/((sst-ANOVATypI_cubic["sum_sq"][0])/(ANOVATypI_cubic["df"][-1]+df_model_cubic)))
adjR2_quadratic=1-((sse_quadratic/ANOVATypI_quadratic["df"][-1])/((sst-ANOVATypI_quadratic["sum_sq"][0])/(ANOVATypI_quadratic["df"][-1]+df_model_quadratic)))
adjR2_linear=1-((sse_linear/ANOVATypI_linear["df"][-1])/((sst-ANOVATypI_linear["sum_sq"][0])/(ANOVATypI_linear["df"][-1]+df_model_linear)))

adjR2_quadratic_mcc_smcc=1-((sse_quadratic_mcc_smcc/ANOVATypI_quadratic_mcc_smcc['df'][-1])/((sst-ANOVATypI_quadratic_mcc_smcc["sum_sq"][0])/(ANOVATypI_quadratic_mcc_smcc['df'][-1]+df_model_quadratic_reduziert2)))
adjR2_quadratic_mcc_dcp=1-((sse_quadratic_mcc_dcp/ANOVATypI_quadratic_mcc_smcc['df'][-1])/((sst-ANOVATypI_quadratic_mcc_dcp["sum_sq"][0])/(ANOVATypI_quadratic_mcc_dcp['df'][-1]+df_model_quadratic_reduziert2)))
adjR2_quadratic_smcc_dcp=1-((sse_quadratic_smcc_dcp/ANOVATypI_quadratic_mcc_smcc['df'][-1])/((sst-ANOVATypI_quadratic_smcc_dcp["sum_sq"][0])/(ANOVATypI_quadratic_smcc_dcp['df'][-1]+df_model_quadratic_reduziert2)))

adjR2_quadratic_mcc_smcc_mcc_dcp=1-((sse_quadratic_mcc_smcc_mcc_dcp/ANOVATypI_quadratic_mcc_smcc_smcc_dcp['df'][-1])/((sst-ANOVATypI_quadratic_mcc_smcc_mcc_dcp["sum_sq"][0])/(ANOVATypI_quadratic_mcc_smcc_mcc_dcp['df'][-1]+df_model_quadratic_reduziert)))
adjR2_quadratic_mcc_smcc_smcc_dcp=1-((sse_quadratic_mcc_smcc_smcc_dcp/ANOVATypI_quadratic_mcc_smcc_smcc_dcp['df'][-1])/((sst-ANOVATypI_quadratic_mcc_smcc_smcc_dcp["sum_sq"][0])/(ANOVATypI_quadratic_mcc_smcc_smcc_dcp['df'][-1]+df_model_quadratic_reduziert)))
adjR2_quadratic_mcc_dcp_smcc_dcp=1-((sse_quadratic_mcc_dcp_smcc_dcp/ANOVATypI_quadratic_mcc_smcc_smcc_dcp['df'][-1])/((sst-ANOVATypI_quadratic_mcc_dcp_smcc_dcp["sum_sq"][0])/(ANOVATypI_quadratic_mcc_dcp_smcc_dcp['df'][-1]+df_model_quadratic_reduziert)))

#Here Predicted R^2 is calculated (prR2=1-(PRESS/(SST-SSBlock)))
#saturated models:
predR2_cubic=1-((press_cubic)/(sst-ANOVATypI_quadratic_mcc_smcc_mcc_dcp["sum_sq"][0]))
predR2_quadratic=1-((press_quadratic)/(sst-ANOVATypI_quadratic_mcc_smcc_mcc_dcp["sum_sq"][0]))
predR2_linear=1-((press_linear)/(sst-ANOVATypI_quadratic_mcc_smcc_mcc_dcp["sum_sq"][0]))

predR2_quadratic_mcc_smcc=1-((press_linear_SMCCxMCC)/(sst-ANOVATypI_quadratic_mcc_smcc_mcc_dcp["sum_sq"][0]))
predR2_quadratic_mcc_dcp=1-((press_linear_MCCxDCP)/(sst-ANOVATypI_quadratic_mcc_smcc_mcc_dcp["sum_sq"][0]))
predR2_quadratic_smcc_dcp=1-((press_SMCC_DCP)/(sst-ANOVATypI_quadratic_mcc_smcc_mcc_dcp["sum_sq"][0]))

predR2_quadratic_mcc_smcc_mcc_dcp=1-((press_SMCCxMCC_MCCxDCP)/(sst-ANOVATypI_quadratic_mcc_smcc_mcc_dcp["sum_sq"][0]))
predR2_quadratic_mcc_smcc_smcc_dcp=1-((press_SMCCxMCC_SMCCxDCP)/(sst-ANOVATypI_quadratic_mcc_smcc_mcc_dcp["sum_sq"][0]))
predR2_quadratic_mcc_dcp_smcc_dcp=1-((press_MCCxDCP_SMCCxDCP)/(sst-ANOVATypI_quadratic_mcc_smcc_mcc_dcp["sum_sq"][0]))


 
data=pd.DataFrame()#the data frame for the table is defined here

#Columns of the Data frame
data['Factor']=["linear model","+MMC*SMCC","+MMC*DCP","+SMCC*DCP","+MCC*SMCC+ MCC*DCP","+MCC*SMCC+ SMCC*DCP","+MCC*DCP+ SMCC*DCP","quadratices model","cubic model"]

#data['df']=[2,3,3,3,4,4,4,5,6]
data['SSE']=[sse_linear,
              
              sse_quadratic_mcc_smcc,
              sse_quadratic_mcc_dcp,
              sse_quadratic_smcc_dcp,
              sse_quadratic_mcc_smcc_mcc_dcp,
              sse_quadratic_mcc_smcc_smcc_dcp,
              sse_quadratic_mcc_dcp_smcc_dcp,
              
              sse_quadratic,
              sse_cubic]
 
data['R2']=[R2_linear,
              
              R2_quadratic_mcc_smcc,
              R2_quadratic_mcc_dcp,
              R2_quadratic_smcc_dcp,
              R2_quadratic_mcc_smcc_mcc_dcp,
              R2_quadratic_mcc_smcc_smcc_dcp,
              R2_quadratic_mcc_dcp_smcc_dcp,
              
              R2_quadratic,
              R2_cubic]
data['adj. R2']=[adjR2_linear,
              
              adjR2_quadratic_mcc_smcc,
              adjR2_quadratic_mcc_dcp,
              adjR2_quadratic_smcc_dcp,
              adjR2_quadratic_mcc_smcc_mcc_dcp,
              adjR2_quadratic_mcc_smcc_smcc_dcp,
              adjR2_quadratic_mcc_dcp_smcc_dcp,
              
              adjR2_quadratic,
              adjR2_cubic]


data['pred.R2']=[predR2_linear,#predicted coefficient of determination by press statistics/leave one out statistics
                 predR2_quadratic_mcc_smcc,
                 predR2_quadratic_mcc_dcp,
                 predR2_quadratic_smcc_dcp,
                 predR2_quadratic_mcc_smcc_mcc_dcp,
                 predR2_quadratic_mcc_smcc_smcc_dcp,
                 predR2_quadratic_mcc_dcp_smcc_dcp,
                 predR2_quadratic,
                 predR2_cubic]


fig,ax=plt.subplots(figsize=(9,2))#

ax.axis('tight')
ax.axis('off')
table=ax.table(cellText=data.values,colLabels=data.columns,cellLoc='center',loc='center',colColours=['navy']*6)
table.set_fontsize(14)
#reduction of decimal places to 4 places
float_format=lambda x:"{:.4f}".format(x) if isinstance(x,(int,float)) and data.columns[i] != 'df' else x

#formating of the table
for i in range(len(data.columns)):
    for j in range(len(data)):
        cell_value=data.iloc[j,i]
        if isinstance(cell_value,(int,float)) and data.columns[i] != 'df':
            table[j +1,i].get_text().set_text(float_format(cell_value))


#the titles of the tables are being changed here
for j in range(len(data.columns)):
    if data.columns[j]== 'Factor'or 'linear model':
        header_cell=table[0,j].get_text()
        header_cell.set_fontweight('heavy')
        
        header_cell.set_fontsize(14)
        header_cell.set_color('white')

#formating of column titles
for i in range(len(data)):
    if data.iloc[i,0] in ["linear model","quadratices model","cubic model"]:
        for j in range(len(data.columns)):
            cell=table[i + 1,j].get_text()
            cell.set_fontweight('bold')
            cell.set_text(cell.get_text() + '  ')
            table[i + 1,j].set_facecolor('lightskyblue') 
            
#creation of rows for interactions in the table            
for i in range(len(data)):
    if data.iloc[i,0] in ["+MCC*SMCC+ MCC*DCP","+MCC*SMCC+ SMCC*DCP","+MCC*DCP+ SMCC*DCP"]:
        for j in range(len(data.columns)):
            cell=table[i + 1,j].get_text()
            cell.set_text(cell.get_text() + '  ')
            table[i + 1,j].set_facecolor('lavender') 

#Here the best values of the coefficients of determination are being marked
max_adjR2=data['adj. R2'].idxmax()
cell=table[max_adjR2 + 1,3]
cell.set_facecolor('deeppink')
cell.get_text().set_color("white")
cell.get_text().set_fontweight("bold")

#marking of the best values of pred. R2 
max_predR2=data['pred.R2'].idxmax()
cell=table[max_predR2 +1,4]
cell.set_facecolor('deeppink')
cell.get_text().set_color("white")
cell.get_text().set_fontweight("bold")

max_R2=data['R2'][1:4].idxmax()#Here the best R^2 is marked for the first group of reduced quadratic models with the same degrees of freedom
cell=table[max_R2 + 1,2]
cell.set_facecolor('deeppink')
cell.get_text().set_color("white")
cell.get_text().set_fontweight("bold")

max_R2=data['R2'][4:7].idxmax()#Here the best R^2 is marked for the second group of reduced quadratic models with the same degrees of freedom
cell=table[max_R2 + 1,2]
cell.set_facecolor('deeppink')
cell.get_text().set_color("white")

cell.get_text().set_fontweight("bold")

plt.show()
