# Supplementary material for: An iterative process and mixture design approach for dry granulated ternary blends of filler-binders
Source: Int J Pharm X. 2025 Apr 1;9:100331. doi: 10.1016/j.ijpx.2025.100331 (PMC12002786; doi:10.1016/j.ijpx.2025.100331)
Supplement: Supplementary file 3 — Supplementary material 3 [file mmc3.zip › mmc3.txt]

# -*- coding: utf-8 -*-
"""
Created on Fri Jul 12 15:23:27 2024

@author: Niclas
"""


#Code 2

#2.1 Data sets
#2.2 regression formulas for Scheffe models:
    #Functions:
        #linear model:
            #Regression_formula_linear()
        #linear model including 1 two component interaction:
            #Regression_formula_linear_MCCxSMCC()
            #Regression_formula_linear_MCCxDCP()
            #Regression_formula_linear_SMCCxDCP()
        #linear model including 2 two component interaction:
                #Regression_formula_linear_MCCxSMCC_MCCxDCP()
                #Regression_formula_linear_MCCxSMCC_SMCCxDCP()
                #Regression_formula_linear_MCCxDCP_SMCCxDCP()
        #quadratic model with all 3 two component interactions:
            #Regression_formula_quadratic()
        #special cubic model:
            #Regression_formula_special_cubic()
#2.3 Creating a contour plot in the shape of an mixture triangle with the
    #Functions:
        #contour_plot(x1,x2,x3) with x1, x2,x3 being the mixture components
        #!!
        #!!It is necesarry to redefine the formula of the function in order to create a contour plot for the given target value and the choosen Scheffe model!!!!!
        #!!


#Here basic elements of the figure/mixture triangle can be changed which have been calculated with Code 1
target_value_name="bulk density [g/ml]"#Here you can change the text of the legend
#Here you can put the coefficients of determination in the graph which have been calculated with Code 1
R2="0.9718"
adjusted_R2="0.9605"
predicted_R2="0.9219"
#title_ternary_plot="Mixture triangle for..."#Here you can define the title of he figure
#Here the formular which is determined with the functions of Code 2 Chapter 2.1 can be changed:
#Function for the calculation of the defined heights which are later used for generating the contour plot/mixt0ure triangle
def contour_plot(x1,x2, x3):
    """This function is determined with the results of Code 1 and the functions of Code 2.2
    It is used to caluclate the heights which later determine the contours in the figure created by this code"""
    return 0.47683795202287*x1+0.4910446379094054*x2+1.0947886718416013*x3 -0.4804555179905431*x1*x3 -0.42021362515750804*x2*x3


"""
#
#   2.1 Data sets
#
"""


#bulk density
value_pairs=[
    ([2/3, 1/3, 0, 1, 0], 0.488, 'A'),
    ([1/6, 1/6, 2/3, 1, 0], 0.789, 'A'),
    ([0, 1/3, 2/3, 1, 0], 0.792, 'A'),
    ([1, 0, 0, 1, 0], 0.438, 'A'),
    ([0, 1, 0, 1, 0], 0.453, 'A'),
    
    ([2/3, 0, 1/3, 0, 1], 0.615, 'B'),
    ([1/6, 2/3, 1/6, 0, 1], 0.534, 'B'),
    ([0, 2/3, 1/3, 0, 1], 0.602, 'B'),
    ([0, 0, 1, 0, 1], 1.103, 'B'),
    ([0, 0, 1, 0, 1], 1.11, 'B'),
    ([2/3,1/6, 1/6, 0, 1], 0.516, 'B'),
    
    ([1/3, 2/3, 0, -1,-1], 0.517, 'C'),
    ([1/3, 0, 2/3, -1,-1], 0.761, 'C'),
    ([1/3, 1/3, 1/3, -1,-1], 0.599, 'C'),
    ([0, 1, 0, -1,-1], 0.501, 'C'),
    ([1/3, 1/3, 1/3, -1,-1], 0.582, 'C'),
    ([1, 0, 0, -1,-1], 0.479, 'C'),
]


"""#Tap density
value_pairs=[
    ([2/3, 1/3, 0, 1, 0], 0.610, 'A'),
    ([1/6, 1/6, 2/3, 1, 0], 1.031, 'A'),
    ([0, 1/3, 2/3, 1, 0], 1.020, 'A'),
    ([1, 0, 0, 1, 0], 0.559, 'A'),
    ([0, 1, 0, 1, 0], 0.575, 'A'),
    
    ([2/3, 0, 1/3, 0, 1], 0.758, 'B'),
    ([1/6, 2/3, 1/6, 0, 1], 0.645, 'B'),
    ([0, 2/3, 1/3, 0, 1], 0.763, 'B'),
    ([0, 0, 1, 0, 1], 1.538, 'B'),
    ([0, 0, 1, 0, 1], 1.563, 'B'),
    ([2/3,1/6, 1/6, 0, 1], 0.658, 'B'),
    
    ([1/3, 2/3, 0, -1,-1], 0.617, 'C'),
    ([1/3, 0, 2/3, -1,-1], 1.020, 'C'),
    ([1/3, 1/3, 1/3, -1,-1], 0.758, 'C'),
    ([0, 1, 0, -1,-1], 0.595, 'C'),
    ([1/3, 1/3, 1/3, -1,-1], 0.752, 'C'),
    ([1, 0, 0, -1,-1], 0.595, 'C'),

]


#d50
value_pairs=[
    ([2/3, 1/3, 0, 1, 0], 409.7, 'A'),
    ([1/6, 1/6, 2/3, 1, 0], 176.4, 'A'),
    ([0, 1/3, 2/3, 1, 0], 213.7, 'A'),
    ([1, 0, 0, 1, 0], 429.3, 'A'),
    ([0, 1, 0, 1, 0], 466.5, 'A'),
    
    ([2/3, 0, 1/3, 0, 1], 464.2, 'B'),
    ([1/6, 2/3, 1/6, 0, 1], 559.7, 'B'),
    ([0, 2/3, 1/3, 0, 1], 467.7, 'B'),
    ([0, 0, 1, 0, 1], 13.08, 'B'),
    ([0, 0, 1, 0, 1], 10, 'B'),
    ([2/3,1/6, 1/6, 0, 1], 518, 'B'),
    
    ([1/3, 2/3, 0, -1,-1], 501.8, 'C'),
    ([1/3, 0, 2/3, -1,-1], 204.9, 'C'),
    ([1/3, 1/3, 1/3, -1,-1], 363.2, 'C'),
    ([0, 1, 0, -1,-1], 489.2, 'C'),
    ([1/3, 1/3, 1/3, -1,-1], 398.3, 'C'),
    ([1, 0, 0, -1,-1], 446.7, 'C'),

]


#Proportion of fines within in percent
value_pairs=[
    ([2/3, 1/3, 0, 1, 0], 21.9, 'A'),
    ([1/6, 1/6, 2/3, 1, 0],  31.6, 'A'),
    ([0, 1/3, 2/3, 1, 0], 30.43, 'A'),
    ([1, 0, 0, 1, 0], 20.13, 'A'),
    ([0, 1, 0, 1, 0],21.22, 'A'),
    
    ([2/3, 0, 1/3, 0, 1], 22.16, 'B'),
    ([1/6, 2/3, 1/6, 0, 1],13.07, 'B'),
    ([0, 2/3, 1/3, 0, 1],18.83, 'B'),
    ([0, 0, 1, 0, 1], 91.02, 'B'),
    ([0, 0, 1, 0, 1], 94.55, 'B'),
    ([2/3,1/6, 1/6, 0, 1], 17.41, 'B'),
    
    ([1/3, 2/3, 0, -1,-1], 13.02, 'C'),
    ([1/3, 0, 2/3, -1,-1],29.84, 'C'),
    ([1/3, 1/3, 1/3, -1,-1], 29.06, 'C'),
    ([0, 1, 0, -1,-1], 11.1, 'C'),
    ([1/3, 1/3, 1/3, -1,-1], 24.9, 'C'),
    ([1, 0, 0, -1,-1], 17.12, 'C'),

]


#tensile strength in Newton (10 kN press force during tableting process)
value_pairs=[
    ([2/3, 1/3, 0, 1, 0], 110.03,'A'),
    ([1/6, 1/6, 2/3, 1, 0], 21.22, 'A'),
    ([0, 1/3, 2/3, 1, 0], 22.2, 'A'),
    ([1, 0, 0, 1, 0], 80.26, 'A'),
    ([0, 1, 0, 1, 0],132.39, 'A'),
    
    ([2/3, 0, 1/3, 0,1], 65.36, 'B'),
    ([1/6, 2/3, 1/6, 0, 1],112.87, 'B'),
    ([0, 2/3, 1/3,0, 1], 68.6, 'B'),
    ([0, 0, 1, 0, 1],11.73, 'B'),
    ([0, 0, 1, 0, 1],14.7, 'B'),
    ([2/3,1/6, 1/6,0, 1],92.11, 'B'),
    
    ([1/3, 2/3, 0,-1,-1],99.66, 'C'),
    ([1/3, 0, 2/3,-1,-1],23.17, 'C'),
    ([1/3, 1/3, 1/3,-1,-1],73.45, 'C'),
    ([0, 1, 0, -1,-1],120.2, 'C'),
    ([1/3, 1/3, 1/3, -1,-1],72.79, 'C'),
    ([1, 0, 0, -1,-1], 66.68, 'C')
    ]


#tensile strength in Newton (15 kN press force during tableting process)
value_pairs=[
    ([2/3, 1/3, 0, 1, 0], 173.4, 'A'),
    ([1/6, 1/6, 2/3, 1, 0], 41.8, 'A'),
    ([0, 1/3, 2/3, 1, 0], 42.5, 'A'),
    ([1, 0, 0, 1, 0], 139.3, 'A'),
    ([0, 1, 0, 1, 0], 214.7, 'A'),
    
    ([2/3, 0, 1/3, 0, 1], 117.7, 'B'),
    ([1/6, 2/3, 1/6, 0, 1], 182.2, 'B'),
    ([0, 2/3, 1/3, 0, 1], 116, 'B'),
    ([0, 0, 1, 0, 1], 12.9, 'B'),
    ([0, 0, 1, 0, 1], 14.3, 'B'),
    ([2/3,1/6, 1/6, 0, 1], 158.1, 'B'),
    
    ([1/3, 2/3, 0, -1,-1], 167.9, 'C'),
    ([1/3, 0, 2/3, -1,-1], 42.9, 'C'),
    ([1/3, 1/3, 1/3, -1,-1], 128.3, 'C'),
    ([0, 1, 0, -1,-1], 198.7, 'C'),
    ([1/3, 1/3, 1/3, -1,-1], 126.2, 'C'),
    ([1, 0, 0, -1,-1], 142.6, 'C'),

]


#Angle of repose 
value_pairs=[
    ([2/3, 1/3, 0, 1, 0], 37.82, 'A'),
    ([1/6, 1/6, 2/3, 1, 0], 50.55, 'A'),
    ([0, 1/3, 2/3, 1, 0],50.03, 'A'),
    ([1, 0, 0, 1, 0], 38.66, 'A'),
    ([0, 1, 0, 1, 0], 36.96, 'A'),
    
    ([2/3, 0, 1/3, 0, 1], 42.39, 'B'),
    ([1/6, 2/3, 1/6, 0, 1], 38.23, 'B'),
    ([0, 2/3, 1/3, 0, 1], 41.85, 'B'),
    ([0, 0, 1, 0, 1], 53.84, 'B'),
    ([0, 0, 1, 0, 1],54.13, 'B'),
    ([2/3,1/6, 1/6, 0, 1], 39.17, 'B'),
    
    ([1/3, 2/3, 0, -1,-1], 37.72, 'C'),
    ([1/3, 0, 2/3, -1,-1], 49.63, 'C'),
    ([1/3, 1/3, 1/3, -1,-1], 39.77, 'C'),
    ([0, 1, 0, -1,-1], 38.01, 'C'),
    ([1/3, 1/3, 1/3, -1,-1], 40.31, 'C'),
    ([1, 0, 0, -1,-1], 39.15, 'C'),

]


#Hausner ratio 
value_pairs=[
   ([2/3, 1/3, 0, 1, 0],1.2495002, 'A'),
   ([1/6, 1/6, 2/3, 1, 0], 1.3066259, 'A'),
   ([0, 1/3, 2/3, 1, 0],1.288394146, 'A'),
   ([1, 0, 0, 1, 0], 1.275477666, 'A'),
   ([0, 1, 0, 1, 0], 1.268681333, 'A'),
   
   ([2/3, 0, 1/3, 0, 1], 1.2318305, 'B'),
   ([1/6, 2/3, 1/6, 0, 1],1.200422549, 'B'),
   ([0, 2/3, 1/3, 0, 1], 1.268037838, 'B'),
   ([0, 0, 1, 0, 1], 1.394797406, 'B'),
   ([0, 0, 1, 0, 1], 1.407657658, 'B'),
   ([2/3,1/6, 1/6, 0, 1],1.2749898, 'B'),
   
   ([1/3, 2/3, 0, -1,-1], 1.193972825, 'C'),
   ([1/3, 0, 2/3, -1,-1], 1.340878007, 'C'),
   ([1/3, 1/3, 1/3, -1,-1], 1.264734153, 'C'),
   ([0, 1, 0, -1,-1],1.18809999, 'C'),
   ([1/3, 1/3, 1/3, -1,-1], 1.291889518, 'C'),
   ([1, 0, 0, -1,-1], 1.242668257, 'C'),

]
"""

"""
#
#   2.2 Regression formulas for hierarchical Scheffe models
#
"""
import pandas as pd
from statsmodels.formula.api import ols

X_linear=[]#independend variables for the linear model
X_linear_MCCxSMCC=[]#independend variables for the linear model including 1 two component interaction
X_linear_MCCxDCP=[]
X_linear_SMCCxDCP=[]
X_linear_MCCxSMCC_MCCxDCP=[]#independend variables for the linear model including 2 two component interaction
X_linear_MCCxSMCC_SMCCxDCP=[]
X_linear_MCCxDCP_SMCCxDCP=[]
X_quadratic=[]#independend variables for the quadratic model
X=[]
y=[]#target values
for x_vals, y_val,block in value_pairs:
    x1, x2,x3,x4,x5=x_vals
    x1_x2= x1*x2
    x1_x3=x1*x3
    x2_x3=x2*x3
    x1_x2_x3=x1*x2*x3
    X_linear.append(x_vals)
    X_linear_MCCxSMCC.append([x1,x2,x3,x1_x2,x4, x5])
    X_linear_MCCxDCP.append([x1,x2,x3,x1_x3,x4,x5])
    X_linear_SMCCxDCP.append([x1,x2, x3,x2_x3,x4, x5])
    X_linear_MCCxSMCC_MCCxDCP.append(([x1, x2, x3,x1_x2,x1_x3, x4,x5]))
    X_linear_MCCxSMCC_SMCCxDCP.append(([x1,x2,x3,x1_x2,x2_x3, x4, x5]))
    X_linear_MCCxDCP_SMCCxDCP.append(([x1,x2, x3,x1_x3, x2_x3,x4, x5]))
    X_quadratic.append([x1, x2, x3,x1_x2, x1_x3, x2_x3,x4, x5])
    X.append([x1, x2,x3,x1_x2, x1_x3, x2_x3,x1_x2_x3, x4, x5])
    y.append(y_val)

#Creation of the Dataframes for the special cubic
Data= pd.DataFrame(X,columns=["x1", "x2", "x3","x1_x2","x1_x3","x2_x3","x1_x2_x3", "x4", "x5"])
Data["y"]=y

#Dataframe for the linear model
Data_linear=pd.DataFrame(X_linear,columns=["x1","x2","x3","x4", "x5"])
Data_linear["y"]=y
Formel_linear_press= "y ~x1+x2+x3+x4+x5-1"
model_linear=ols(Formel_linear_press,data=Data_linear).fit()
def Regression_formula_linear():
    Polynom_linear='{}*x1+ {}*x2+ {}*x3'.format(model_linear.params[0],model_linear.params[1],model_linear.params[2])
    Polynom_linear= Polynom_linear.replace('+-','-')
    print(Polynom_linear)

#Dataframe for the quadratice model
Data_quadratic=pd.DataFrame(X_quadratic,columns=["x1","x2", "x3","x1_x2","x1_x3", "x2_x3","x4", "x5"])
Data_quadratic["y"]=y
Formel_quadratic_press="y ~x1+ x2+ x3+x1_x2+x1_x3+ x2_x3+x4+x5-1"
model_quadratic=ols(Formel_quadratic_press,data=Data_quadratic).fit()
def Regression_formula_quadratic():
    Polynom_quadratic='{}*x1+{}*x2+{}*x3+{}*x1*x2+{}*x1*x3+{}*x2*x3'.format(model_quadratic.params[0],model_quadratic.params[1],model_quadratic.params[2],model_quadratic.params[3],model_quadratic.params[4],model_quadratic.params[5])
    Polynom_quadratic=Polynom_quadratic.replace('+-', '-')
    print(Polynom_quadratic)

#Dataframe for the special cubic model
Data_special_cubic=pd.DataFrame(X, columns=["x1","x2","x3","x1_x2",  "x1_x3", "x2_x3","x1_x2_x3","x4", "x5"])
Data_special_cubic["y"]=y
Formel_special_cubic_press= "y ~x1+ x2+ x3+x1_x2+ x1_x3+x2_x3+ x1_x2_x3+x4+x5-1"
model_special_cubic=ols(Formel_special_cubic_press,data=Data_special_cubic).fit()
def Regression_formula_special_cubic():
    Polynom_special_cubic='{}*x1+{}*x2+{}*x3+{}*x1*x2+{}*x1*x3+{}*x2*x3+{}x1*x2*x3'.format(model_special_cubic.params[0],model_special_cubic.params[1],model_special_cubic.params[2],model_special_cubic.params[3],model_special_cubic.params[4],model_special_cubic.params[5],model_special_cubic.params[6])
    Polynom_special_cubic=Polynom_special_cubic.replace('+-', '-')
    print(Polynom_special_cubic)


#models with einer two component interaction:
#
#
#Dataframe for the quadratice model with double interactions for MCC and SMCC
Data_linear_MCCxSMCC=pd.DataFrame(X_linear_MCCxSMCC, columns=["x1","x2", "x3", "x1_x2","x4", "x5"])
Data_linear_MCCxSMCC["y"]=y
Formel_linear_MCCxSMCC_press= "y ~x1+x2+ x3+x1_x2+x4+x5-1"
model_linear_MCCxSMCC=ols(Formel_linear_MCCxSMCC_press,data=Data_linear_MCCxSMCC).fit()
def Regression_formula_linear_MCCxSMCC():
    Polynom_linear_MCCxSMCC='{}*x1+{}*x2+{}*x3+{}*x1*x2'.format(model_linear_MCCxSMCC.params[0],model_linear_MCCxSMCC.params[1],model_linear_MCCxSMCC.params[2],model_linear_MCCxSMCC.params[3])
    Polynom_linear_MCCxSMCC=Polynom_linear_MCCxSMCC.replace('+-', '-')
    print(Polynom_linear_MCCxSMCC)

#Dataframe for the quadratice model with double interactions for MCC and DCP
Data_linear_MCCxDCP=pd.DataFrame(X_linear_MCCxDCP, columns=["x1", "x2","x3", "x1_x3","x4", "x5"])
Data_linear_MCCxDCP["y"]=y
Formel_linear_MCCxDCP_press= "y ~x1+x2+ x3+x1_x3+x4+x5-1"
model_linear_MCCxDCP=ols(Formel_linear_MCCxDCP_press,data=Data_linear_MCCxDCP).fit()
def Regression_formula_linear_MCCxDCP():
    Polynom_linear_MCCxDCP='{}*x1+{}*x2+{}*x3+{}*x1*x3'.format(model_linear_MCCxDCP.params[0],model_linear_MCCxDCP.params[1],model_linear_MCCxDCP.params[2],model_linear_MCCxDCP.params[3])
    Polynom_linear_MCCxDCP=Polynom_linear_MCCxDCP.replace('+-', '-')
    print(Polynom_linear_MCCxDCP)
    
#Dataframe for the quadratice model with double interactions for SMCC and DCP
Data_linear_SMCCxDCP=pd.DataFrame(X_linear_SMCCxDCP, columns=["x1", "x2", "x3","x2_x3","x4", "x5"])
Data_linear_SMCCxDCP["y"]=y
Formel_linear_SMCCxDCP_press= "y ~x1+ x2+ x3+x2_x3+x4+x5-1"
model_linear_SMCCxDCP=ols(Formel_linear_SMCCxDCP_press,data=Data_linear_SMCCxDCP).fit()
def Regression_formula_linear_SMCCxDCP():
    Polynom_linear_SMCCxDCP='{}*x1+{}*x2+{}*x3+{}*x2*x3'.format(model_linear_SMCCxDCP.params[0],model_linear_SMCCxDCP.params[1],model_linear_SMCCxDCP.params[2],model_linear_SMCCxDCP.params[3])
    Polynom_linear_SMCCxDCP=Polynom_linear_SMCCxDCP.replace('+-', '-')
    print(Polynom_linear_SMCCxDCP)
    
    
#models with 2 two component interactions:
#
#
#Dataframe for the quadratice model with two component interactions for MCC and SMCC as well as MCC and DCP
Data_linear_MCCxSMCC_MCCxDCP=pd.DataFrame(X_linear_MCCxSMCC_MCCxDCP, columns=["x1", "x2", "x3", "x1_x2","x1_x3","x4", "x5"])
Data_linear_MCCxSMCC_MCCxDCP["y"]=y#target value
Formel_linear_MCCxSMCC_MCCxDCP_press= "y ~x1+ x2+ x3+x1_x2+x1_x3+x4+x5-1"
model_linear_MCCxSMCC_MCCxDCP=ols(Formel_linear_MCCxSMCC_MCCxDCP_press,data=Data_linear_MCCxSMCC_MCCxDCP).fit()
def Regression_formula_linear_MCCxSMCC_MCCxDCP():
    Polynom_linear_MCCxSMCC_MCCxDCP='{}*x1+{}*x2+{}*x3+{}*x1*x2+{}*x1*x3'.format(model_linear_MCCxSMCC_MCCxDCP.params[0],model_linear_MCCxSMCC_MCCxDCP.params[1],model_linear_MCCxSMCC_MCCxDCP.params[2],model_linear_MCCxSMCC_MCCxDCP.params[3],model_linear_MCCxSMCC_MCCxDCP.params[4])
    Polynom_linear_MCCxSMCC_MCCxDCP=Polynom_linear_MCCxSMCC_MCCxDCP.replace('+-', '-')
    print(Polynom_linear_MCCxSMCC_MCCxDCP)
    
#Dataframe for the quadratice model with double interactions for MCC and SMCC as well as SMCC and DCP
Data_linear_MCCxSMCC_SMCCxDCP=pd.DataFrame(X_linear_MCCxSMCC_SMCCxDCP, columns=["x1", "x2","x3", "x1_x2","x2_x3","x4", "x5"])
Data_linear_MCCxSMCC_SMCCxDCP["y"]=y
Formel_linear_MCCxSMCC_SMCCxDCP_press= "y ~x1+ x2+ x3+x1_x2+x2_x3+x4+x5-1"
model_linear_MCCxSMCC_SMCCxDCP=ols(Formel_linear_MCCxSMCC_SMCCxDCP_press,data=Data_linear_MCCxSMCC_SMCCxDCP).fit()
def Regression_formula_linear_MCCxSMCC_SMCCxDCP():
    Polynom_linear_MCCxSMCC_SMCCxDCP='{}*x1+{}*x2+{}*x3+{}*x1*x2+{}*x2*x3'.format(model_linear_MCCxSMCC_SMCCxDCP.params[0],model_linear_MCCxSMCC_SMCCxDCP.params[1],model_linear_MCCxSMCC_SMCCxDCP.params[2],model_linear_MCCxSMCC_SMCCxDCP.params[3],model_linear_MCCxSMCC_SMCCxDCP.params[4])
    Polynom_linear_MCCxSMCC_SMCCxDCP=Polynom_linear_MCCxSMCC_SMCCxDCP.replace('+-', '-')
    print(Polynom_linear_MCCxSMCC_SMCCxDCP)
    
#Dataframe for the quadratice model with double interactions for MCC and DCP as well as SMCC and DCP
Data_linear_MCCxDCP_SMCCxDCP=pd.DataFrame(X_linear_MCCxDCP_SMCCxDCP, columns=["x1","x2", "x3", "x1_x3","x2_x3","x4","x5"])
Data_linear_MCCxDCP_SMCCxDCP["y"]=y
Formel_linear_MCCxDCP_SMCCxDCP_press= "y ~x1+ x2+ x3+x1_x3+x2_x3+x4+x5-1"
model_linear_MCCxDCP_SMCCxDCP=ols(Formel_linear_MCCxDCP_SMCCxDCP_press,data=Data_linear_MCCxDCP_SMCCxDCP).fit()
def Regression_formula_linear_MCCxDCP_SMCCxDCP():
    Polynom_linear_MCCxDCP_SMCCxDCP='{}*x1+{}*x2+{}*x3+{}*x1*x3+{}*x2*x3'.format(model_linear_MCCxDCP_SMCCxDCP.params[0],model_linear_MCCxDCP_SMCCxDCP.params[1],model_linear_MCCxDCP_SMCCxDCP.params[2],model_linear_MCCxDCP_SMCCxDCP.params[3],model_linear_MCCxDCP_SMCCxDCP.params[4])
    Polynom_linear_MCCxDCP_SMCCxDCP=Polynom_linear_MCCxDCP_SMCCxDCP.replace('+-', '-')
    print(Polynom_linear_MCCxDCP_SMCCxDCP)
 


"""
#
#   2.3 Mixture triangle
#
"""


import numpy as np
import matplotlib.pyplot as plt
import mpltern


#Creation of the Ternary Plot 
num_points=100#This determines the number of heights which are being calcuated and are being used in the generated figure (it influences the resoloutin of the contour plot)
x=np.linspace(0, 1,num_points)#array of equally distant numbers ranging from 0-100% (representing the mixture proportions for one component)
y= np.linspace(0,1,num_points)
X,Y=np.meshgrid(x,y)
Z=1-X-Y#Here the third mixture component is defined in dependence of the other to mixture components
heights=contour_plot(X,Y,Z)#this function defines the heights of our regression formula for the determined meshgrid
fig=plt.figure(figsize=(8, 6))
ax=fig.add_subplot(projection='ternary')#this creates a plot with the module mpltern as an extension of the matplotlib module in order to create ternary plots

contour_levels=[0.4,0.5, 0.6,0.7,0.8,0.9,1, 1.1, 1.2,1.3,1.4,1.5,1.6]#the
levels_legend=[0.4,0.5,0.6,0.7, 0.8,0.9,1, 1.1]
cmap= plt.cm.get_cmap("winter_r")#here you can use a colormap from matplotlib for the coloration of the different contours
c1=cmap(1/13)#defining costum coloration with color maps
c2=cmap(2/13)
c3=cmap(3/13)
c4=cmap(4/13)
c5=cmap(5/13) 
c6=cmap(6/13)
c7=cmap(7/13)
c8=cmap(8/13)
c9=cmap(9/13)
c10=cmap(10/13)
c11=cmap(11/13)
c12=cmap(12/13)
c13=cmap(13/13)
colors=[c1,c2,c3,c4,c5,c6,c7,c8]
legend=[c1,c2,c3,c4,c5,c6,c7,c8]

contours=ax.tricontourf(X.flatten(),Y.flatten(),Z.flatten(), heights.flatten(), levels=levels_legend, colors=colors)#if you want to use other colormaps, you can set kwarg colors=camp("winter") for example
ax.tricontour(X.flatten(),Y.flatten(),Z.flatten(),heights.flatten(),levels=levels_legend,colors='black',linewidths=1)#creating the contour lines

Skala=plt.colorbar(contours)#Putting a scale for the color coding into the graph
Skala.set_label(target_value_name)#Here the target value is noted on the skala

#labeling of the axes
ax.set_tlabel('MCC')#with this function, the axes are being labeled, but the text ist tilted  (in the next lines, there is a comment with the code to label the axes without the tilted text)
ax.set_llabel('SMCC')
ax.yaxis.get_label().set_horizontalalignment('right')
ax.set_rlabel('DCP')
ax.xaxis.get_label().set_horizontalalignment('left')

#Alternative labeling of the axis
#ax.yaxis.get_label().set_visible(True)
#ax.xaxis.get_label().set_visible(True)
plt.subplots_adjust(bottom=0.15,top=0.85,left=0.15, right=1.3)

#ax.text(-0.13, -0.1,'SMCC', ha='left',va='bottom', transform=ax.transAxes)#alternative labeling of the axes with text which is not tilted
#ax.text(1.13, -0.1,'DCP', ha='right', va='bottom', transform=ax.transAxes)

#plt.title(title_ternary_plot,fontsize=14,fontweight="bold")
plt.text(-0.05, 0.95, r'$\mathbf{R^2=}$'+"{}".format(R2),transform=plt.gca().transAxes,fontsize=12, weight='bold')
plt.text(-0.12,0.9, r'$\mathbf{adj. R^2=}$'+"{}".format(adjusted_R2),transform=plt.gca().transAxes,fontsize=12, weight='bold')
plt.text(-0.14, 0.85, r'$\mathbf{pred.R^2=}$'+"{}".format(predicted_R2),transform=plt.gca().transAxes,fontsize=12, weight='bold')

#with this function you can save the plot if needed
#plt.savefig('ternary_plot.png', bbox_inches='tight', pad_inches=0.1) 

plt.show()
