# Supplementary material for: An iterative process and mixture design approach for dry granulated ternary blends of filler-binders
Source: Int J Pharm X. 2025 Apr 1;9:100331. doi: 10.1016/j.ijpx.2025.100331 (PMC12002786; doi:10.1016/j.ijpx.2025.100331)
Supplement: Supplementary file 5 — Supplementary material 5 [file mmc5.zip › mmc5.txt]

# -*- coding: utf-8 -*-
"""
Created on Mon Jul  8 19:50:20 2024

@author: Niclas
"""

#code 3: mixture triangle with intersection of three target values

#list of polynomials which i have generated from my measurements and with code no 1
#
#38.1802098*x1  +36.95620978*x2+55.29636435*x3  -77.93119874*x1*x2*x3#angle of repose
#149.55060828174533*x1 +211.0482628070207*x2 -0.04932867131556254*x3+ -147.47933948988654*x2*x3 +836.5563378447989*x1*x2*x3#tensile strength for 15 kN
#79.46683044182902*x1 +130.35922777131327*x2 +2.3205289860141414*x3 +26.076190465506144*x1*x2 +6.124663984285099*x1*x3 -122.81656965738424*x2*x3+530.4993041033009*x1*x2*x3#tensile strength 10 kN
#0.47683795202287*x1 +0.4910446379094054*x2 +1.0947886718416013*x3 -0.4804555179905431*x1*x3 -0.42021362515750804*x2*x3#Scheffe polynomial for the bulk density [g/ml]


import numpy as np
import matplotlib.pyplot as plt
import mpltern#this module (extension of matplotlib) makes you able to use mixture triangles as figures
from matplotlib.patches import  Patch

#Here you can define the limit for the 
#little warning: Make sure you use the right ">"/"<" sign for the function "calculate_height()"!
limit1=40
limit2=100
limit3=0.5#0.5 const
#Functions for the target values which have been evaluated with code 1
def polynomial1(x1,x2,x3):#Here the Scheffe polynomialnomial for the first target value is defined as a function
    return 38.1802098*x1  +36.95620978*x2+55.29636435*x3  -77.93119874*x1*x2*x3#angle of repose

def polynomial2(x1,x2,x3):#Schefe polynomialnom for the second target value
    return 79.46683044182902*x1 +130.35922777131327*x2 +2.3205289860141414*x3 +26.076190465506144*x1*x2 +6.124663984285099*x1*x3 -122.81656965738424*x2*x3+530.4993041033009*x1*x2*x3#tensile strength for 10 kN tablleting press force

def polynomial3(x1,x2,x3):#Schefe polynomial for the third target value
    return 0.47683795202287*x1 +0.4910446379094054*x2 +1.0947886718416013*x3 -0.4804555179905431*x1*x3 -0.42021362515750804*x2*x3#Scheffe polynomial for the bulk density [g/ml]

#function for the calculation of the heights for the generation of the mixture triangles
def calculate_height(polynomial1,polynomial2,polynomial3,x1,x2,x3):
    result_polynomial1=polynomial1(x1,x2,x3)
    result_polynomial2=polynomial2(x1,x2,x3)
    result_polynomial3=polynomial3(x1,x2,x3)
    #here the conditions for our overlap are set
    condition_polynomial1=result_polynomial1<limit1
    condition_polynomial2=result_polynomial2> limit2
    condition_polynomial3=result_polynomial3> limit3

    #calculation of the values for the heights
    heights=np.zeros_like(result_polynomial1,dtype=float)
    heights[condition_polynomial1 & condition_polynomial2 & condition_polynomial3]=1
    return heights


#´Here the datapoints for the mixture triangle are generated
num_points=500#you can change the resolution here since it determines the number of evenly spaced 
x=np.linspace(0,1,num_points)#evenly spaced values in an array is is defined here for x
y=np.linspace(0,1,num_points)
X,Y=np.meshgrid(x,y)
Z=1-X-Y#Here the dependence of the thrid component of the mixture 
heights=calculate_height(polynomial1,polynomial2,polynomial3, X,Y,Z)#here all components 
heights_r=heights*(-1)#here the area of the triangle outside of the overlap is marked


#generating the figure
fig=plt.figure(figsize=(8,6))
ax=fig.add_subplot(projection='ternary')


#here I tried to define my individual colors but I liked the standard colors more, feel free to make your own colors with this fragment of code
#here I tried to define my individual colors but I liked the standard colors more, feel free to make your own colors with this fragment of code
colormap=plt.colormaps["Greens"]
bad=colormap(1/10)
good=colormap(4/10)
# colormap= plt.colormaps["BuGn"]
better=colormap(7/10)


#coloring and generating the mixture triangle
colors_overlap=["lime"]
colors_else=["lightcyan"]
contour_overlap=ax.tricontourf(X.flatten(), Y.flatten(),Z.flatten(),heights.flatten(), levels=1,colors=[bad])
contour_else=ax.tricontourf(X.flatten(),Y.flatten(),Z.flatten(),heights_r.flatten(),levels=1, colors=[better])
ax.tricontour(X.flatten(),Y.flatten(),Z.flatten(), heights.flatten(),levels=1,colors='black',linewidths=0.5)

#labels of the legend
legend_labels=['Angle of repose: α<{}°\nBreaking force: σ>{} N\nBulk density: ρ>{} g/ml'.format(limit1,limit2,limit3),
    '(α≥{}°)∨(σ≤{} N)∨(ρ<{} g/ml)'.format(limit1, limit2, limit3)
]
#coloration of the labels
legend_patches=[Patch(color=better,label=legend_labels[0]),
                  Patch(color=bad, label=legend_labels[1])]

#displaying the legend the legend
ax.legend(handles=legend_patches,bbox_to_anchor=(0.3,0.995),fontsize=12)


#labeling of the triangle/components
ax.set_tlabel('MCC')#with this function, the axes are being labeled, but the text ist tilted  (in the next lines, there is a comment with the code to label the axes without the tilted text)
ax.set_llabel('SMCC')
ax.yaxis.get_label().set_horizontalalignment('right')
ax.set_rlabel('DCP')
ax.xaxis.get_label().set_horizontalalignment('left')


#Here you can add the models coefficients of det if needed
# plt.text(0.6,0.95,r'$\mathbf{R^2=0,992}$',transform=plt.gca().transAxes,fontsize=12,weight='bold')
# plt.text(0.65,0.9,r'$\mathbf{adj. R^2=0,9887}$',transform=plt.gca().transAxes,fontsize=12,weight='bold')
# plt.text(0.7,0.85,r'$\mathbf{pred.R^2=0,9788}$',transform=plt.gca().transAxes,fontsize=12,weight='bold')

plt.show()
