# Supplementary material for: An iterative process and mixture design approach for dry granulated ternary blends of filler-binders
Source: Int J Pharm X. 2025 Apr 1;9:100331. doi: 10.1016/j.ijpx.2025.100331 (PMC12002786; doi:10.1016/j.ijpx.2025.100331)
Supplement: Supplementary file 7 — Supplementary material 7 [file mmc7.zip › mmc7.txt]

import pandas as pd
import matplotlib.pyplot as plt
from scipy.interpolate import make_interp_spline
import numpy as np

datei = 'V12.xls'
data2 = pd.read_excel(datei)

# Partikelgrößen und Volumenanteil aus Excel laden
data = pd.read_excel(datei, usecols='B:D', skiprows=68, nrows=91, header=None)
x = data[3].values  # Daten in Spalte D
y = data[2].values  # Daten in Spalte C

# Ausgelesene Werte für d10, d50 und d90
d10 = data2.iloc[21, 1]
d50 = data2.iloc[22, 1]
d90 = data2.iloc[23, 1]

# Univariate Spline-Interpolation mit logarithmieren (weil Klassenbreite expotenziell mit Partikelgröße wächst)
x_new = np.logspace(np.log10(x.min()), np.log10(x.max()), 300)  # Logarithmisch abgetastete x-Werte für glatteren Plot
spline = make_interp_spline(x, y)
y_new = spline(x_new)
untereGrenze = 127.9
a = 0
b =x.max()

# Diskrete Abtastung der y-Werte des Plots
x_plot = x_new[(x_new >= a) & (x_new <= b)]
x_plot2 = x_new[(x_new >= a) & (x_new <= untereGrenze)]

y_plot = spline(x_plot)
y_plot2 = spline(x_plot2)


# Approximation der Fläche unter Verwendung der Rechteckregel
integral = np.sum(y_plot) * (x_plot[1] - x_plot[0])
integral2 = np.sum(y_plot2) * (x_plot2[1] - x_plot2[0])

# Approximation der Gesamtfläche unter Verwendung der Rechteckregel
integral_total = np.sum(y_new) * (x_new[1] - x_new[0])
#
x_plot_blau=x_plot2 = x_new[(x_new >= untereGrenze) & (x_new <= b)]
y_plot_blau=spline(x_plot_blau)
# Plot erstellen
plt.semilogx(x_new, y_new, label='Interpolation')
plt.scatter(x, y, color='red', label='Datenpunkte')
plt.fill_between(x_plot_blau, y_plot_blau, color='lightblue', alpha=0.5)  # Fläche unter dem Spline-Graphen färben
plt.xlabel('Partikelgröße [µm]')
plt.ylabel('Volumenanteil in Prozent')
plt.title('Versuch 8: Pressdruck 70 bar, Walzendrehzahl: 16 $min^{-1}$, Schneckendrehzahl: 67 $min^{-1}$')
plt.legend()

# Legende mit ausgelesenen Werten Perzentilangaben und Anteil der Fraktion
legend_text = 'd10 = {} µm\n' \
              'd50 = {} µm\n' \
              'd90 = {} µm\n' \
              'Anteil d>{} µm: {:.2%}'.format(d10, d50, d90, untereGrenze, (integral - integral2) / integral_total)
plt.text(0.05, 0.2, legend_text, transform=plt.gca().transAxes, bbox=dict(facecolor='white'))

plt.grid(False)
plt.show()

print("Die Integral bis zur oberen Grenze beträgt:", integral)
print("Das Integral bis zur unteren Grenze beträgt:", integral2)
print("Die Differenz der Integrale beträgt:", integral - integral2)
print('Das gesamte Integral beträgt:',integral_total)
print("Der Anteil der oberen Grenze an der Gesamten Fläche beträgt:", integral / integral_total)
print("Der Anteil der unteren Grenze an der Gesamten Fläche beträgt:", integral2 / integral_total)
print('\n Der Anteil der Partikelgrößenfraktion beträgt:', (integral - integral2) / integral_total)
